# Supplementary material for: Characterization of intestinal immune responses in generalized human and murine lipodystrophy
Source: J Clin Invest. 2026 Mar 16;136(6):e192322. doi: 10.1172/JCI192322 (PMC12987653; doi:10.1172/JCI192322)
Supplement: Supporting data values [file jci-136-192322-s256.xlsx]

## Sheet: Figure 3_
Figure 3B. Serum Leptin level				Figure 3C Liver weight (grams)				Figure 3E. % GR-1+ in CD3-CD19- cells			count			% NK1.1+ in CD3-CD19- cells			count
WT n=4	Lipo n=4			WT n=16	Lipo n=12			WT n=10	Lipo n=9		WT n=10	Lipo n=9		WT n=16	Lipo n=12		WT n=16	Lipo n=12
3280.97	ND			1.28	5.27			8.99	11.6		8.71543	8.64		47.4	35.8		31.9389	6.37714
3692.42	ND			1.12	5.22			9.04	8.8		9.50722	7.83158		53	34.9		41.1778	8.79158
3053.17	ND			1.63	4.8			11.2	31.4		6.1664	6.148		60.1	35.7		18.5744	8.816
3000.25	ND			1.106	4.33			8.55	12.2		4.452	6.43625		43.4	41.5		13.44	4.7025
				1.76	8.764			4.02	8.42		4.86	6.65358		69	59		21.218	11.8481
				1.387	3.278			9.38	14.2		4.52923	9.12091		61.3	52.6		13.8092	13.1076
ND= nondetectable				1.643	9.091			8.89	8.16		7.75962	6.23543		62	56.4		9.63462	17.6407
below detection limit				1.648	5.81			5.68	10.2		1.04993	5.13442		66.7	21.7		19.0049	12.6321
				1.854	7.179			4.52	10.8		7.27798	1.952		58.9	34.8		17.0583	8.77838
				1.47	7.112			6.91			10.2616			60.1	38		18.2999	7.73333
				2.24	5.7									68	19.8		20.9459	11.3497
				2.085	4.64									49.4	40.6		12.1958	16.2945
				1.049										48			30.2
				1.2										53.7			17.9333
				1.36										56.1			22.0688
				1.3										33.4			29.744
Figure 3G. Spleen NK stage 3			count		Spleen NK stage 4				count			Figure 3H. Colon LP count				Ileum LP count
WT n=23	Lipo n=24		WT n=13	Lipo n=14		WT n=23	Lipo n=24		WT n=13	Lipo n=14			WT n=16	Lipo n=12			WT n=12	Lipo n=8
41.6	32.6		22.1074	9.58041		46.4	51.2		24.6583	15.0465			0.64	0.52			1.86	4.2
41.2	51.3		24.9489	12.96		45.7	37.5		27.6739	9.47368			2.36	3.1			4.1	2.64
42.7	43		16.0552	9.976		43.4	45.7		16.3184	10.6024			2.9	1.66			2.46	5.36
35.6	35.5		9.94	8.455		51.5	51.4		14.392	12.2312			1.4	3.34			3.44	1.14
34.2	42.1		13.5132	12.2858		57.6	44.4		22.759	12.957			1.18	1			1.74	6.9
40.1	44.3		9.87077	34.8325		49.6	49.8		12.2092	39.157			1	1.6			1.7	2.28
27.8	51.9		8.01923	36.7749		62.1	42.9		17.9135	30.3977			1.74	1.56			5.26	3.18
40	59.6		10.4471	9.74558		53.9	35.7		14.0774	5.83754			1.6	1.08			3.8	0.32
42.3	68.6		32.8207	10.976		55	23.9		42.6747	3.824			1.06	1.34			1.84
51.2	41.5		59.0994	50.9548		43.3	54.2		49.9806	66.5482			0.68	1.76			1.66
45.8	37.2		54.3875	26.8328		50.4	57.6		59.85	41.5475			0.76	1.28			3.92
32.6	52.8		23.3186	27.1225		63.3	43.4		45.2781	22.2939			0.68	0.8			1.66
36.2	41.6		32.7078	46.1579		60.2	55.8		54.3925	61.9137			0.72
43.8	44.9			29.5668		46	48.7			32.0691			0.86
35.8	42.4					47.5	43.4						1.22
34.8	54.6					52.9	33.8						0.94
39.4	49.6					49.3	29
46.9	64.4					33.8	26.4
32.9	58.4					57.3	21.9
33.1	50.3					51.7	35.3
44	53.8					39.6	27.5
39.2	47.2					47.2	30.2
35	45.7					52	27.5
	38.4						44.2

## Sheet: Figure 4_
Figure 4G. qPCR results
	WT n=7							Lipo n=7
Atoh1	1.24068	1.36661	0.97067	1.19247	0.5892	0.86384	1.62336	0.80222	0.85134	0.64639	0.69499	0.93833	1.12589	0.80424
Axin2	1.00285	1.21777	1.12715	1.31755	0.93594	0.79058	1.20833	0.4422	0.88494	0.95115	0.87721	0.677	0.70892	0.6453
Gpr49	0.85302	0.95898	0.99876	1.20142	1.3031	1.30506	0.97141	0.77561	0.59675	0.93146	0.54733	0.72152	0.72326	0.59801
Hes1	0.88476	1.26708	1.16535	0.89283	0.5179	1.34072	0.80802	1.99484	0.60626	1.53631	0.55241	1.06865	1.02024	0.89364
Ccnd1	1.2069	1.39589	0.89871	1.14038	0.99601	0.86487	0.78142	0.92962	0.88686	0.9915	1.20643	0.95324	0.96549	1.10178
Dclk1	1.46657	1.211	1.10412	0.8163	0.96695	0.92015	1.13856	1.13805	0.84604	0.85872	0.78011	0.89184	1.04595	1.21462
Muc2	1.81683	2.25291	1.12775	0.77925	0.76815	0.63328	0.9267	0.57543	0.8291	0.5016	0.7746	0.51003	0.86239	0.78201
Tff3	0.91531	1.12628	1.13278	1.15221	0.93415	0.9991	1.29127	0.94876	0.71561	1.03334	0.81036	1.01736	1.3688	0.88293
Figure 4J. Western blot tight junction proteins
	wt n= 5					Lipo n=4 or 5
Cldn1	139.517	82.6915	47.6695	174.651	55.4707	102.374	69.2716	72.4804	134.492	69.5058
Cldn2	91.7331	77.4478	132.977	52.6694	145.172	91.0267	136.523	189.121	177.57	131.949
Cldn3	105.065	67.293	114.926	113.817	98.899	130.839	141.063	140.617	166.556	153.147
Cldn4	38.9527	123.478	197.749	79.3077	60.5126	92.2875	146.097	138.328	92.9052	223.275
Cldn7	88.2043	73.1125	87.2658	138.876	112.542	114.894	123.308	139.383	114.22	142.191
Occl	97.0336	76.1995	122.905	74.6838	129.178	123.598	132.163	136.621	173.175	118.126
MD3	158.651	85.2296	116.244	74.8239	65.0514	279.558	208.328	104.523	264.407	93.1395
ZO-1	33.2681	116.421	191.243	91.9035	67.1645	77.068	132.066	142.696	96.5965	193.839
LSR	126.441	82.3335	39.8239	127.162	124.239	233.28	141.328	210.335	313.864	123.592
ILDR1	265.304	108.127	42.7921	37.6715	46.1048	116.885	61.2216	42.8503	84.5003	53.3093
Tric	91.8031	99.534	101.83	117.988	88.8443		96.2565	144.385	192.513	240.641
Figure 4L. TER mesurements			Figure 4M. Permeability ratio				Figure 4N. Permeability
WT n=14	Lipo n=14		PNa/PCl				P Na			P Cl
121.253	79.8035		WT n=14	Lipo n=14			WT (n=7)	Lipo n=7		WT (n=7)	Lipo n=7
90.0306	130.511		0.9457	1.0433			8.25794	13.1804		8.73171	12.6335
61.0186	163.221		0.96	0.8577			11.2075	7.28748		11.6741	8.49699
59.6462	82.6674		1.0161	0.8309			17.0149	5.72767		16.746	6.89355
67.3171	114.527		0.9183	0.9101			16.5332	11.8732		18.0046	13.0464
75.8455	169.878		1.0503	0.807			15.6765	8.03288		14.9255	9.95452
83.2386	62.2603		0.8897	0.9707			12.7882	5.97322		14.3729	6.15339
143.935	90.381		0.9116	0.9443			11.8018	16.0699		12.9469	17.0177
99.2889	141.727		0.8813	0.9724			6.70483	11.237		7.60745	11.5559
74.426	178.325		0.9695	0.8397			10.2134	6.63447		10.5346	7.90084
72.4855	103.088		0.9759	0.8853			13.671	5.42475		14.0081	6.12746
86.069	128.272		0.9933	1.0394			14.1623	10.1847		14.2579	9.79867
90.6677	180.814		1.07	0.9557			12.3719	7.84814		11.5629	8.21179
98.3704	74.1915		0.9104	1.0415			10.8274	5.81238		11.8935	5.58078
			1.0895	0.8577			10.9193	12.8195		10.0224	14.9471
Figure 4O. FD4 basolateral concenteration																Fig. 4O
Time (s)	WT n=7							Lipo n=7								WT (n=7)	Lipo n=7
0	0	0	0	0	0	0	0	0	0	0	0	0	0	0		0.333922	0.260457
30	0.0641	1.666	0.7282	1.5889	0.8648	0.0383	-0.1344	-0.3025	1.903	-0.3329	0.1129	0.4117	-0.4419	0.3602		0.169355	0.145412
60	-2.4379	2.2544	3.4626	4.709	3.7574	2.4167	0.009	1.0425	0.4097	0.0379	2.1452	0.9705	-0.0018	2.9018		0.557354	0.133849
90	-0.2721	3.5945	8.5952	11.3398	7.8813	5.7148	2.5654	3.2231	1.4876	0.9576	5.8834	2.7456	0.4383	6.8081		0.704985	0.46415
120	2.2744	5.2509	12.5263	16.512	13.3897	12.9588	5.2306	5.2109	2.4617	2.5004	9.938	4.8175	2.5843	10.8875		0.591692	0.208132
																0.61038	0.142959
																0.253449	0.497321

## Sheet: Figure 5_
ADD Weight loss % values here
Figure 5B. Histology scores
WT + H2O n=10	0	0	0	0	0	0	0	0	0	0
WT + DSS n=12	3	2	3	2	1	1	1	1	1	4	1	1
Lipo + H2O n=8	0	0	0	0	0	0	0	0
Lipo + DSS n=9	1	0	0	1	0	0	0	0	1
Figure 5C.
Colon CD4 IL17 fold change normalized to WT control
WT + H2O n=10	0.51515	1.20596	0.983755	1.29513	1.4373	0.695365	2.02345	0.743679	0.300489	0.799718
WT + DSS n=12	6.18481	4.13832	3.75524	8.92759	6.66831	7.91009	3.34897	3.43534	8.84767	25.7907	3.65634	2.21492
Lipo + H2O n=9	0.129463	0.67518	0.09088	0.454272	0.886667	0.785698	0.180923	0.602286	0.318857
Lipo + DSS n=9	2.60126	3.18531	4.83877	5.58843	0.791517	1.24573	5.58886	2.86212	0.624502
Colon CD4 TNFa fold change normalized to WT control
WT + H2O n=10	0.654641	0.859481	1.28708	1.1988	1.29418	1.43227	1.08624	0.306559	1.37934	0.501407
WT + DSS n=12	3.29569	2.22419	1.86425	1.92147	3.04688	3.15648	1.96527	3.79787	5.4211	7.92118	2.19105	1.28396
Lipo + H2O n=9	0.180304	0.216832	0.199936	0.353808	0.34656	0.101952	0.2254	0.19344	0.27652
Lipo + DSS n=9	1.04813	3.1039	1.87329	2.71341	0.879182	1.24109	2.12013	2.72735	0.370358
Colon CD4 IFNg fold change normalized to WT control
WT + H2O n=10	0.55187	1.10815	1.00285	1.33713	0.697716	0.540516	2.98101	0.21589	0.727233	0.837639
WT + DSS n=12	2.18153	1.88379	0.772861	1.46894	2.29694	1.93651	0.992138	1.58481	6.02335	20.2825	4.73076	2.09227
Lipo + H2O n=9	0.257577	0.73326	0.451727	0.319488	0.295556	0	0.120615	0.391486	0.345429
Lipo + DSS n=9	1.01536	1.05282	1.02828	1.91263	0.601866	0.828445	3.67743	7.0438	0.86333
Colon CD4 FoxP3 fold change normalized to WT control
WT + H2O n=10	0.756457	1.21945	0.761481	1.26261	0.738092	0.640331	1.7366	0.803295	1.32877	0.752906
WT + DSS n=12	3.1383	2.79732	2.825	3.05788	3.59823	3.71879	2.99382	3.03029	7.54942	8.79888	2.96794	3.11418
Lipo + H2O n=9	2.13074	2.32078	1.80424	2.64576	7.81111	2.55606	3.70892	3.844	2.74571
Lipo + DSS n=9	2.71456	2.76066	2.86223	2.64507	1.69153	2.085	4.0706	6.11854	0.978778
Figure 5 D. Colon CD8 IFNg fold change normalized to WT control
WT + H2O n=10	0.418853	1.14633	1.00498	1.42984	0.522602	1.42325	2.37014	0.283838	1.08151	0.318655
WT + DSS n=12	1.74321	2.05416	1.00713	1.59937	2.38925	1.68338	2.00054	2.32629	5.55222	9.4357	3.39526	1.33359
Lipo + H2O n=9	0.350629	0.75746	1.16273	0.82368	1.42711	0.473452	0.693538	0.434	0.715657
Lipo + DSS n=9	1.52408	2.48107	1.4246	2.55174	0.980758	1.06271	1.59282	4.12411	0.530242
Colon CD8 TNFa fold change normalized to WT control
WT + H2O n=10	0.365834	1.16387	1.01306	1.45724	0.930171	2.99618	0.740575	0.210414	0.903512	0.219148
WT + DSS n=12	1.36607	2.465	1.17909	1.26439	1.91636	1.81091	2.53854	1.50291	3.48258	3.2221	1.88962	0.451317
Lipo + H2O n=9	0.408617	0.1815	0.419652	0.484224	0.443333	0.043569	0.506585	0.269257	0.729829
Lipo + DSS n=9	1.28855	3.48025	1.80856	2.54113	0.272944	0.472549	0.767913	0.703535	0.103522
Figure 5G. Anti E. coli LPS plasma ELISA						Figure 5H. CD4 T cells Calicum influx																CD4 Calcium influx ratio					Figure 5I. CD8 T cells calcium influx																	CD8 Calcium influx ratio
wt +H2O n=10	Lipo +H2O n=9	wt +DSS n=12	Lipo +DSS n=9			Time (s)	WT n=7							Lipo n=7								WT n=7	Lipo n=7				Time (s)	WT n=7							Lipo n=7									WT n=7	Lipo n=7
72.486	83.5699	127.486	88.8483			10	1.01429	0.927573	1.02663	1.02085	0.999141			1.03927	0.97764	1.04626	1.0211	0.959484				0.141662	0.118239				10	0.866615	1.01256	1.02009	0.986977	1.05607			1.01605	0.994522	0.987058	0.999547	0.963661					0.142229	0.0423508
82.3979	88.6162	121.786	91.5307			20	1.01218	0.969504	0.980977	0.980734	0.999141	0.987835	1.39147	0.977615	1	0.985043	1	0.983865	0.959732	1.53818		0.134625	0.11528				20	1.03932	1.01742	1.02582	0.962303	0.963804	0.995064	0.974464	0.986703	0.986094	1.0233	1.01766	0.978017	0.907762	1.39734			0.129198	0.0810321
93.037	77.3882	116.027	77.3516			30	1.01641	1.02923	0.995025	0.971233	0.983099	1.03163	0.802108	0.983486	1.03354	0.955826	0.978903	0.965221	0.950783	0.752727		0.191454	0.117635				30	1.06399	0.957473	0.958393	1.0377	0.97374	0.971372	0.925434	1.01788	1.03498	1.03883	0.970575	1.01032	1.06974	0.778345			0.119512	0.0722174
84.8138	76.1199	134.843	78.5712			40	0.95712	1.0737	0.997366	1.02718	1.01862	0.980535	0.806421	0.999633	0.98882	1.01287	1	1.09143	1.08949	0.709091		0.188124	0.114065				40	1.03007	1.01256	0.995696	1.01302	1.00639	1.03356	1.1001	0.979367	0.984408	0.95082	1.01222	1.048	1.0225	0.824311			0.0759012	0.0868942
89.9415	81.1187	74.9127	78.5712			50	1.20487	1.20076	1.29587	1.35022	1.35319	1.20438	0.71586	1.17725	1.23478	1.19374	1.20956	1.27071	1.06935	0.787636		0.189344	0.075583				50	1.19661	1.1211	1.08321	1.13502	1.20227	1.08687	1.13687	1.13526	1.14117	1.17343	1.15527	1.21669	1.05962	0.848825			0.0886661	0.0751949
86.0695	86.3042	82.3979	76.1199			60	1.45474	1.31131	1.4422	1.4579	1.50329	1.27981	0.872544	1.25358	1.22484	1.28557	1.29958	1.26497	1.17897	0.802909		0.131529	0.0136364				60	1.33847	1.15512	1.29555	1.28307	1.30731	1.07502	1.28396	1.17561	1.16646	1.16307	1.18787	1.22207	1.14398	0.784474			0.130898	0.0571991
82.3024	76.1199	88.8483	82.3024			70	1.54791	1.41931	1.51595	1.54975	1.59038	1.3017	0.806421	1.31963	1.3913	1.25774	1.31083	1.33525	1.19016	0.735273		0.218856	0.0997763				70	1.32305	1.1616	1.25108	1.25154	1.36977	1.13425	1.25026	1.21412	1.22714	1.2459	1.24219	1.25079	1.14736	0.870276			0.153984	0.0142492
92.5796	107.534	79.815	76.1444			80	1.42086	1.3202	1.5019	1.49274	1.63621	1.25547	0.789171	1.25505	1.21863	1.31757	1.29255	1.2535	1.25727	0.800727							80	1.20278	1.15188	1.27403	1.27485	1.36267	1.08095	1.1522	1.14993	1.27097	1.28214	1.24943	1.22566	1.18785	0.848825
81.0707	84.802	79.815	95.262			90	1.43992	1.40025	1.47264	1.51913	1.60183	1.37956	0.842357	1.24771	1.2882	1.30504	1.28551	1.27931	1.28859	0.805091							90	1.22436	1.1535	1.24247	1.28307	1.29454	1.0691	1.20429	1.19028	1.17826	1.24418	1.177	1.20054	1.13048	0.842697
79.815		125.533				100	1.51191	1.32401	1.47264	1.41145	1.63735	1.21168	0.879732	1.28734	1.29317	1.29252	1.22504	1.23772	1.26174	0.792							100	1.29221	1.18915	1.21664	1.25428	1.31867	1.07799	1.17365	1.13159	1.14454	1.19758	1.22046	1.16824	1.17435	0.931563
		95.0811				110	1.43992	1.30877	1.48668	1.48007	1.58006	1.16545	0.711548	1.18312	1.24224	1.22157	1.19831	1.26927	1.33557	0.778909							110	1.34464	1.13082	1.26255	1.30363	1.35131	1.05133	1.21655	1.10958	1.12769	1.23037	1.14803	1.16285	1.11361	0.821246
		86.1399				120	1.37427	1.27573	1.46678	1.39668	1.5835	1.20438	0.740297	1.20514	1.21491	1.20209	1.18565	1.20617	1.29306	0.761455							120	1.13493	1.10004	1.12769	1.21453	1.34564	1.1076	1.21348	1.1481	1.11926	1.11648	1.18062	1.1808	1.14061	0.854954
						130	1.37427	1.26302	1.40123	1.37978	1.56975	1.18735	0.843795	1.21835	1.17391	1.21043	1.16315	1.17461	1.1566	0.816							130	1.14109	1.04334	1.1363	1.12132	1.27608	1.05429	1.08172	1.11325	1.09566	1.16997	1.12268	1.10722	1.15073	0.766088
						140	1.27687	1.27065	1.41059	1.37451	1.47579	1.15328	0.712985	1.16697	1.16894	1.1993	1.12096	1.17605	1.13647	0.802909							140	1.1781	1.10166	1.15925	1.19123	1.2775	0.971372	1.11542	1.12242	1.19005	1.11821	1.13717	1.11978	1.08999	0.87334
						150	1.31075	1.26429	1.37431	1.35761	1.47923	1.0146	0.856732	1.12147	1.15528	1.10887	1.14909	1.19182	1.16331	0.787636							150	1.28296	1.10814	1.1693	1.20219	1.18666	0.921027	1.00817	1.05823	1.10409	1.08542	1.10638	1.05698	1.10011	0.808989
						160	1.23028	1.27319	1.31695	1.34389	1.45288	1.03163	0.678486	1.12881	1.15901	1.19652	1.11814	1.14306	1.24161	0.800727							160	1.35389	1.09032	1.12052	1.06923	1.20511	0.968411	1.0572	1.03806	1.14286	1.1113	1.10638	1.10184	1.07649	0.799796
						170	1.24722	1.22236	1.29587	1.2626	1.39444	1.11922	0.695736	1.08184	1.11926	1.09356	1.1519	1.13446	1.14765	0.737455							170	1.20586	1.05468	1.08465	1.08842	1.1753	0.923988	1.09704	1.01605	1.0552	1.08542	1.07198	1.09646	1.08999	0.845761
						180	1.25993	1.18806	1.30407	1.29005	1.39444	0.990268	0.661236	1.10092	1.09938	1.14365	1.07876	1.14306	1.10962	0.750545							180	1.15652	1.04496	1.04304	1.061	1.15401	0.885489	1.1001	1.00688	1.1496	1.13201	1.07922	1.10722	1.10349	0.833504
						190	1.1244	1.2122	1.31929	1.2531	1.36236	1.03893	0.603737	1.14055	1.10062	1.10748	1.11392	1.14593	1.05369	0.698182							190	1.04549	1.02714	1.04161	1.08156	1.16962	0.94768	1.08784	1.0564	1.06026	1.07506	1.0593	1.03185	1.04612	0.870276
						200	1.21546	1.21347	1.283	1.24782	1.33715	1.04623	0.633924	1.08771	1.06087	1.09217	1.08157	1.12585	1.07606	0.811636							200	1.10409	0.996355	1.07891	1.05963	1.10291	0.959526	1.1093	1.02155	1.15466	1.01812	1.01403	1.04262	1.04612	0.80286
						210	1.24087	1.19695	1.25022	1.25627	1.31882	0.992701	0.666986	1.07303	1.08571	1.12139	1.08017	1.10147	1.04027	0.768							210	1.07016	1.02066	1.04161	1.02262	1.08304	0.92695	0.910112	0.975699	1.08386	1.03192	1.03576	1.07133	1.10349	0.738509
						220	1.15617	1.12961	1.26661	1.16548	1.32684	0.939173	0.632487	1.06275	1.03602	1.0407	1.04923	1.07422	1.06264	0.715636							220	1.07633	0.946132	1.04591	1.01576	1.10433	1.02468	0.971399	0.979367	1.06195	1.02157	1.0249	0.963661	1.05962	0.799796
						230	1.18581	1.17662	1.19871	1.20032	1.32111	0.985401	0.589363	1.07743	0.986335	1.11722	1.02954	1.07852	1.01566	0.669818							230	0.977641	1.01094	1.01291	0.958191	1.08588	0.941757	1.05107	0.990371	1.02318	1.03192	1.02852	1.07851	1.05287	0.861083
						240	1.05664	1.11436	1.15072	1.16548	1.34517	0.951338	0.60805	1.07449	1.03975	0.985043	1.05063	1.01972	1.02237	0.669818							240	1.01773	0.996355	0.989957	1.05278	1.05039	0.965449	1.00204	1.01788	1.08723	1.03365	0.990493	1.06954	1.01575	0.769152
						250	1.02276	1.20457	1.17296	1.1222	1.27757	0.961071	0.636799	1.0378	1.07578	1.06574	0.988748	1.03406	1.14318	0.691636							250	0.983809	1.02228	1.03013	1.06648	0.99929	0.959526	1.01124	1.01055	1.03329	1.01639	1.03395	0.997757	0.951631	0.830439
						260	1.16252	1.13342	1.1753	1.15915	1.27872	0.883212	0.623862	1.03486	1.00745	1.0713	0.978903	1.01398	0.941834	0.656727							260	0.90054	1.00284	1.04017	1.01302	1.04329	0.912142	1.02656	0.997707	1.06195	1.00086	1.02852	1.0157	1.04274	0.796731
						270	1.20911	1.13469	1.13901	1.17393	1.24549	0.917275	0.577863	1.02752	1.01863	0.992	0.988748	1.05271	1.04251	0.628364							270	0.980725	1.03848	1.00717	0.99109	1.04187	0.971372	0.998979	0.962861	1.0434	1.00086	1.0249	1.0498	0.95838	0.808989
						280	1.02912	1.09403	1.11209	1.12431	1.2157	0.927007	0.570676	1.01725	0.983851	1.01565	1.01688	0.996773	0.955257	0.709091							280	0.959136	1.02066	0.997131	1.04181	1.06317	0.876604	1.02349	0.979367	1.04846	0.995686	1.0086	0.999551	0.992126	0.787538
						290	0.986765	1.10165	1.1074	1.15281	1.23861	0.892944	0.603737	1.01872	1.00248	1.05044	0.981716	1.00968	1.00224	0.706909							290	1.02699	1.05306	1.00287	0.973269	1.03478	0.885489	0.971399	0.972031	1.00632	0.992235	1.04482	1.03365	0.982002	0.772217
						300	1.06935	1.11182	1.10506	1.09686	1.20997	0.873479	0.60805	1.07303	0.990062	1.04626	0.991561	1.00681	1.04027	0.680727							300	0.989977	1.02876	1.00574	1.00069	1.04471	0.977295	1.06639	1.02889	0.981037	0.992235	1.04482	1.05698	1.00562	0.756895
						310	1.05664	1.15629	1.11911	1.11164	1.19393	0.892944	0.549114	1.00257	1.0236	0.961391	1.01406	1.00825	0.997763	0.650182							310	1.0054	0.993115	0.962697	0.980123	1.02058	0.923988	1.00511	0.915177	1.06869	0.973253	0.977818	1.05518	1.0225	0.775281
						320	1.06511	1.0864	1.10506	1.1053	1.1733	0.868613	0.576425	1.00844	1.01739	1.00035	0.987342	1.02116	0.975391	0.704727							320	1.00231	1.05144	0.997131	0.989719	1.04187	0.799605	1.00817	0.935351	1.11252	1.02157	1.03576	1.04083	0.978628	0.790603
						330	1.08205	1.08386	1.11677	1.08525	1.15153	0.948905	0.639674	1.01431	1.01118	0.975304	1.0211	1.01111	0.946309	0.698182							330	0.971473	0.946132	0.922525	0.955449	1.00213	0.950642	1.06639	0.950023	0.99115	0.99396	0.972386	0.917003	1.036	0.805924
						340	1.063	1.13215	1.12262	1.07258	1.18591	0.829684	0.560613	1.04073	0.973913	1.06157	1.00985	2.0882	0.935123	0.663273							340	0.903624	0.965573	0.981349	0.938999	1.00213	0.846989	0.965271	0.946355	1.00632	1.00777	0.974196	1.87169	1.02587	0.80286
						350	3.57861	3.37992	4.49517	4.455	4.61759	1.0146	2.58745	2.98422	3.08074	3.15826	3.12236	3.42775	2.77405	0.942545							350	2.91442	2.31349	3.25681	3.22138	3.50603	5.56762	3.34014	2.17331	2.31943	2.36928	2.51517	2.70794	2.05174	1.03269
						360	3.89624	3.82465	4.95171	4.83505	4.97279	5.20681	3.19118	3.4055	3.2795	3.41426	3.29114	3.59986	2.93065	0.936							360	2.67695	2.4836	3.37159	3.52296	3.8467	3.46496	4.04494	2.45025	2.74421	2.45211	2.59484	2.71871	2.16985	1.08784
						370	3.91742	3.93901	4.98683	4.65558	5.05299	5.20681	3.09056	3.42018	3.75155	3.42261	3.43179	3.59986	3.13199	0.990545							370	2.72321	2.51276	3.32855	3.20768	3.77573	3.87957	3.86108	2.57313	2.7914	2.50733	2.421	2.62719	2.16648	1.08478
						380	4.04447	3.723	4.77612	4.61335	4.89258	5.54745	2.98994	3.56697	3.61491	3.44209	3.45992	3.64288	2.97539	0.979636							380	2.57517	2.49656	3.22812	3.05689	3.5912	3.79072	3.64658	2.51811	2.81837	2.62123	2.55319	2.54464	2.20697	1.00204
						390	3.74802	3.77382	4.71759	4.61335	4.85821	5.32847	3.09056	3.43486	3.73913	3.5353	3.53024	3.7863	2.39374	0.990545							390	2.6862	2.34265	3.1406	3.19397	3.64798	3.84995	3.86108	2.50711	2.55542	2.38827	2.54052	2.67923	2.11249	1.06333
						400	3.57861	3.76112	4.83465	4.70837	4.83529	4.81752	3.09056	3.46422	3.56522	3.61739	3.40366	3.70025	2.66219	1.02982							400	2.7047	2.48684	3.22812	3.15284	3.70476	3.82034	4.0143	2.38056	2.74589	2.5453	2.44636	2.67384	2.12936	1.04188
						410	3.59979	3.77382	4.78783	4.64503	4.88112	6.05839	3.09056	3.28073	3.68944	3.33357	3.20675	3.49946	2.79642	1.02109							410	2.7448	2.50952	3.27116	3.15284	3.61959	3.31688	3.61593	2.68867	2.83017	2.4107	2.43368	2.57335	2.05174	0.971399
						420	3.55744	3.71029	4.79953	4.46556	4.85821	5.76642	3.09056	3.64037	3.80124	3.29183	3.29114	3.48512	2.77405	1.04291							420	2.88666	2.53382	3.22812	3.00206	3.577	4.1461	3.61593	2.56396	2.49642	2.37619	2.5043	2.58591	2.25422	1.04494

## Sheet: Figure 6
Figure 6B. weight change in transplanted fat						Figure 6C. Plasma leptin level										Figure 6H.	cell count CD4 IFNg normalized to WT ctrl									cell count CD4 IL-17 normalized to WT ctrl
WT DSS + wt fat transplant n=11	Lipo DSS + WT fat transplant n=13	Lipo DSS + obob fat transplant n=4				WT n=4	WT + DSS n=4	WT DSS + wt fat transplant n=5	Lipo n=4	Lipo + DSS n=4	Lipo DSS + WT fat transplant n=9	Lipo DSS + obob fat transplant n=4					WT n=14	WT + DSS n=18	WT DSS + wt fat transplant n=8	Lipo n=13	Lipo + DSS n=13	Lipo DSS + WT fat transplant n=10	Lipo DSS + obob fat transplant n=4			WT n=14	wt DSS n=18	WT DSS + wt fat transplant n=8	Lipo n=13	Lipo + DSS n=13	Lipo DSS + WT fat transplant n=10	Lipo DSS + obob fat transplant n=4
124.746	151.667	130.8				3280.97	7896.49	3583.47	ND	ND	3038.51	ND					0.984088	1.02436	5.81051	0.729033	1.0094	13.7921	6.88772			0.927175	2.93122	15.5947	0.435268	2.61009	4.80509	3.13726
101.401	109.881	176.4				3692.42	3425.7	3408.04	ND	436.89	1732.1	ND					0.949693	1.12005	6.5506	2.07538	0.734032	6.6988	7.48201			1.04316	2.48348	14.8204	2.27002	2.24151	4.54667	2.82969
104.713	107.231	185.4				3053.17	1931.34	4132.16	ND	ND	2389.04	ND					0.776394	0.43854	5.74297	1.27855	0.734546	13.1604	10.3943			0.768712	2.15068	3.51984	0.305548	3.48877	12.9873	5.02583
123.744	123.8	110				3000.25	2486.09	2624.19	ND	ND	1702.24	ND					1.28982	0.723478	27.1039	0.904263	0.9713	16.095	4.33242			1.26096	4.43799	2.48273	1.52731	2.86446	6.29017	3.07221
103.423	182.516							7312.34			429.425						0.413005	1.24293	67.6228	0.836526	0.643055	4.41624				0.882133	3.64205	3.88219	2.98107	0.876837	4.57165
87.6744	164.274										1900.07						0.217128	0.987249	12.6853	0	1.13468	2.82252				0.289621	4.07023	3.29939	2.6416	1.76906	3.54612
152.381	181.327										2191.21						3.72616	0.674237	9.45186	0.341384	2.98711	8.03804				2.62241	2.29711	15.9269	0.608282	4.70695	5.70978
103.571	169.746					ND= nondetectable					2844.42						0.351837	1.0627	2.48547	1.10804	5.54657	7.57527				1.25662	2.38844	18.8228	2.02495	2.33677	5.20451
88.6288	162.887					below detection limit					1235.67						0.587015	2.95423		0.977684	1.51226	10.9263				0.251485	4.4993		1.07203	1.13421	10.0425
58.6265	220.5																0.704857	7.37657		0.817425	1.23636	4.20902				0.697735	9.72536		3.56468	2.0015	4.9473
63.7931	120.695																1.40975	2.50131		0.730169	4.71528					1	2.00444		0.720894	4.79192
	126.037																1.18418	1.40298		0.781836	1.03134					1.05658	1.53993		0.408257	1.07656
	131.833																0.406068	2.14078		2.46152	3.36903					1.64676	5.38523		0.626031	2.48836
																	1	3.29449								0.296657	7.59215
																		25.6139									1.76643
																		6.16038									1.54304
																		3.59016									8.42569
																		6.41115									2.48061
Figure 6E. Histology scores
WT n=12	WT + DSS n=18	WT DSS + wt fat transplant n=11	Lipo n=13	Lipo + DSS n=14	Lipo DSS + WT fat transplant n=13	Lipo DSS + obob fat transplant n=4
0	6	8	0	2	8	0
0	5	0	0	0	6	0
0	3	0	0	0	0	0
0	6	6	0	3	0	0
0	4	3	0	0	0
0	3	2	0	0	0
0	4	4	0	3	0
0	1	14	0	0	0
0	1	8	0	0	0
0	2	1	0	0	5
0	3	9	0	0	4
0	2		0	0	2
	2		0	0	0
	2			0
	2
	6
	0
	1
Figure 6F. Liver weight
WT n=14	WT + DSS n=18	WT DSS + wt fat transplant n=8	Lipo n=13	Lipo + DSS n=13	Lipo DSS + WT fat transplant n=10	Lipo DSS + obob fat transplant n=4
1.763	1.263	1.568	5.16	4.753	2.362	4.3
1.302	1.68	1.558	4.175	4.598	3.038	4.48
1.241	1.883	1.497	4.314	3.799	3.185	5.204
1.412	1.657	1.818	6.404	4.669	2.68	4.809
0.994	1.808	1.602	5.525	4.245	3.94
2.099	1.349	2.084	6.49	5.247	3.7
0.909	1.253	1.665	5.288	4.852	2.9
1.987	1.68	1.37	5	5.108	1.714
1.089	1.227		4.665	5.355	2.526
0.977	1.536		3.463	6.255	3.382
1.569	1.253		5.62	6.251
1.43	2.133		4.43	4.03
1.104	1.35		3.125	5.061
1.105	1.355			5.047
	1.413
	1.444
	1.344
	1.32

## Sheet: suppl figure 3
Suppl figure 3D. Colon frequency
	WT n=16																Lipo n=12
CD4	11.6	14.2	16.8	4.24	8.29	6.44	15	5.29	6.74	10.1	11.1	8.68	7.77	6.06	7.8	5.43	11	13.4	7.25	8.44	25.5	4.52	5.82	8.73	7.91	5.76	10.8	8.15
CD4 Foxp3	12.2	12.1	41.7	25.5	16	21.1	15.4	15.3	21.6	25.5	28.7	22.2	19.7	26.2	27.9	14.9	25.4	11.3	15.9	17.5	8.74	14	9.33	15	17	19	12.3	14.9
CD4 IL17A	7.11	2.23	4.61	14.2	10.8	8.86	3.07	8.77	9.46	13.6	25.2	8.97	11.4	9.98	9.07	4.48	11.7	3.77	8.59	14.5	2	3.22	4.93	2.32	5.23	7.4	3.11	6.91
CD4 TNFα	31.3	34.4	24.2	28.9	19.7	19.4	37.6	34.5	24.5	28.6	26.5	24.6	34.4	20.5	18.5	44	31.3	20.7	31.3	37.2	39.8	35.1	34.2	30.5	12.4	40.3	23.4	31.1
CD4 IFNγ	20.5	9.02	6.91	22.6	10.4	3.71	0.87	11.2	9.91	4.72	5.79	7.5	7.01	5.28	4.04	14.4	8.6	18.2	14.4	26.8	3.43	8.16	5.81	3	1.74	11.7	3.83	2.97
CD8	4.43	25.7	37	63.6	33.1	39.6	20.5	38.8	45.2	29.9	29.1	48	35.5	52.7	43.4	34.5	23.3	34.4	28	27.3	19.8	18.9	30.1	16.1	46.6	34.4	31.9	16.9
CD8 TNFα	8.37	24.7	17.6	17	3.81	2.93	13.3	12	13.3	4.63	5.99	12.6	11.5	21.2	2.88	7.65	29.5	18.7	12.1	26.1	24.1	19.4	13.4	9.81	1.85	8.14	5.79	22.2
CD8 IFNγ	15.9	23.3	21.6	19.9	4.45	1.02	3.66	10.8	12.5	1.91	2.87	6.66	5.54	12.5	2.13	4.05	24.6	24	9.35	19.7	8.38	20.4	11.2	4.3	1.41	4.53	4.6	12.6
Colon count
	WT n=16																Lipo n=12
CD4	0.88381	5.15569	6.09	0.791467	0.891398	1.49408	3.2	0.700925	1.06043	0.981143	1.29785	0.936889	0.74592	0.801785	1.464	1.728	0.823258	1.45052	1.41325	1.35168	1.00308	0.602105	3.58103	1.35225	3.13218	2.31818	0.688762	1.0088
CD4 Foxp3	0.929524	4.39323	15.1163	4.76	1.72043	4.8952	3.28533	2.02725	3.3984	2.47714	3.35569	2.39619	1.8912	3.46646	5.23661	1.968	2.25903	2.49231	3.03733	4.45867	1.83385	1.39032	3.01983	2.96562	6.49444	0.794545	2.13333	1.6172
CD4 IL17A	0.541714	0.809662	1.67112	2.65067	1.16129	2.05552	0.654933	1.16203	1.48837	1.32114	2.94646	0.96819	1.0944	1.32043	1.70237	0.4976	0.679226	0.385477	0.934427	1.73653	0.850462	0.640421	1.0075	1.60218	5.38111	0.181818	0.490667	0.854533
CD4 TNFα	2.38476	12.4899	8.7725	5.39467	2.11828	4.5008	8.02133	4.57125	3.85467	2.77829	3.09846	2.65524	3.3024	2.71231	3.47231	3.744	6.67097	5.06769	2.21547	9.45707	3.82769	1.71326	5.5319	5.83798	13.8053	3.61818	5.34857	5.928
CD4 IFNγ	1.56191	3.27495	2.50488	4.21867	1.11828	0.86072	0.1856	1.484	1.55917	0.458514	0.676985	0.809524	0.67296	0.698585	0.758277	0.6128	2.18323	0.498462	0.31088	2.7456	0.365538	0.470737	4.86379	2.68584	9.94578	0.311818	1.24343	1.00707
CD8	0.337524	9.33108	13.4125	11.872	3.55914	9.1872	4.37333	5.141	7.11147	2.90457	3.40246	5.18095	3.408	6.97262	8.14585	5.104	5.23064	2.67508	8.32587	8.07253	2.08	1.27537	9.1931	5.22247	10.1313	1.8	2.88	5.21733
CD8 TNFα	0.637714	8.968	6.38	3.17333	0.409677	0.67976	2.83733	1.59	2.09253	0.449771	0.700369	1.36	1.104	2.80492	0.540554	0.9264	1.15984	1.62997	0.330533	1.91019	2.73231	1.61474	4.99741	2.25685	9.686	2.19091	2.95619	2.32267
CD8 IFNγ	1.21143	8.45969	7.83	3.71467	0.478495	0.23664	0.7808	1.431	1.96667	0.185543	0.335569	0.718857	0.53184	1.65385	0.399785	0.736	0.614032	0.714462	0.25192	1.06304	1.55077	1.34653	6.41379	1.74393	7.31089	0.761818	3.10857	1.94133
Suppl Figure 3E. Ileum frequency of T cells
	WT n=16																Lipo n=12
CD4	9.59	10.4	8.8	7.34	8.22	11.6	9.37	8.29	6.44	15	5.29	6.74	9.71	9.09	11.6	11.3	9.79	11.2	14.8	9.09	13.2	25.5	4.52	5.82	6.04	7.63	12.7	13.7
CD4 Foxp3	13.7	10.8	10.1	9.94	9.52	10.7	9.69	16	21.1	15.4	15.3	21.6	14	4.57	5.02	5.35	9.92	8.08	8.25	9.6	8.33	8.74	14	9.33	14.1	7.01	13.8	7.81
CD4 IL17A	13.4	10.6	12.8	16.8	9.34	16.6	4.59	10.8	8.86	3.07	8.77	9.46	8.27	5.69	4.56	9.99	9.08	12.9	8.39	3.12	15.1	2	3.22	4.93	9.23	8.76	11.5	9.42
CD4 TNFα	26.8	21.2	33	27.4	25.9	32.4	36.5	19.7	19.4	37.6	34.5	24.5	55.1	16.7	23.4	11.7	25.8	24.7	13.5	28.3	22.1	39.8	35.1	34.2	13.6	34.4	8.11	18
CD4 IFNγ	2.24	1.91	4.81	5.04	5.62	1.47	6.21	10.4	3.71	0.87	11.2	9.91	22.7	19.4	5.74	7.17	3.71	4.43	1.66	2.73	5.93	3.43	8.16	5.81	14.1	12.3	1.72	2.35
CD8	27.9	27.1	24.2	40.7	32.4	15.5	7.41	33.1	39.6	20.5	38.8	45.2	2.72	54.8	24.3	53.5	23.5	12.9	30.1	13	53.9	19.8	18.9	30.1	53.5	33.4	22.5	28.8
CD8 TNFα	2.79	3.67	4.3	8.89	7.04	4.64	5.17	3.81	2.93	13.3	12	13.3	25.2	1.6	2.18	1.11	3.12	6.2	1.48	3.44	7.25	24.1	19.4	13.4	7.67	3.41	0.55	1.47
CD8 IFNγ	1.19	1.78	2.74	6.22	4.32	1.13	2.74	4.45	1.02	3.66	10.8	12.5	12.4	7.44	1.15	1.88	2.18	3.46	0.81	0.79	6.86	8.38	20.4	11.2	12.7	3.93	0.55	1
ileum count of T cells
	WT n=12												Lipo n=8
CD4	0.268985	1.59568	0.957405	1.14667	0.549474	0.4658	1.21564	0.857436	0.314084	0.284275	1.22897	0.620763	0.433371	0.783539	2.00235	0.46056	0.091826	1.22182	0.662933	1.44834
CD4 FoxP3	0.413969	0.736892	0.366341	0.823606	0.233068	3.32714	8.73969	6.09206	2.43861	2.43126	6.45292	3.85177	2.656	2.11323	7.59	2.9184	0.410092	0.508773	0.332053	0.786894
CD4 IL17A	0.282338	2.01676	0.214086	0.207397	0.331516	3.25429	8.57785	7.72063	4.1216	2.38529	10.0111	1.82452	2.4311	3.37385	7.7188	0.94848	0.743385	0.600409	0.627733	0.91006
CD4 TNFα	1.96492	4.89784	2.63951	4.11803	1.67132	6.50857	17.1557	19.9048	6.72213	6.61446	19.5397	14.5087	6.90774	6.46	12.42	8.6032	1.088	2.28136	2.6576	3.93447
CD4 IFNγ	0.277569	0.223838	0.444795	0.354968	0.100737	0.544	1.54563	2.90127	1.23648	1.43526	0.886523	2.46848	0.993323	1.15861	1.5272	0.82992	0.291938	0.148909	0.193013	0.217821
CD8	1.79323	0.774568	1.13692	0.776742	0.979895	6.77571	21.9302	14.5968	9.98507	8.27446	9.34769	2.94548	6.29193	3.37385	27.692	3.952	2.65354	1.82318	2.0416	2.90808
CD8 TNFα	0.069154	1.82838	0.359692	1.33612	0.228032	0.677571	2.96988	2.59365	2.18101	1.79791	2.79828	2.05507	0.835355	1.62154	1.3616	1.04576	0.356923	0.403773	0.226453	0.449328
CD8 IFNγ	0.042923	0.264838	0.175524	0.266226	0.049453	0.289	1.44043	1.6527	1.52597	1.10326	0.681477	1.08915	0.583677	0.904923	0.7452	0.24016	0.337723	0.039136	0.191253	0.046757
Suppl Figure 3F Spleen frequency of T cells
	WT n=16																Lipo n=12
CD4	13.8	14.8	15.5	12.3	11	13.3	15.5	12.2	13.4	14	14	15.3	15	17.2	18.4	15.3	10.3	12.8	13.6	14.6	15.3	11.9	10.8	13.8	13.7	14.5	18.2	16.8
CD4 Foxp3	6.54	7.27	8.42	6.74	5.84	5.53	10.4	4.05	4.7	2.59	3.25	3.32	4.03	4.24	4.95	3.93	10.7	13.9	9.65	8.63	5.17	3.35	3.03	3.27	4.72	4.59	3.05	2.66
CD4 IL17A	0.16	0.83	0.43	0.31	0.34	0.38	1.07	0.91	0.66	0.8	1.07	4.96	4.27	5.07	3.86	3.96	0.85	1.06	0.74	0.47	0.36	0.8	1	0.94	0.61	2.29	2.62	3.51
CD4 TNFα	55.2	55	52	50.9	56.4	52.8	50	19.8	19.7	22.8	26.3	69.3	68.3	70.7	69.1	68.2	50.2	52.8	49.3	52.6	53.7	23.7	29.5	23.5	27.2	73.5	72.9	76.8
CD4 IFNγ	2.35	2.88	5.61	5.12	3.54	3.58	4.7	5.87	4.34	15.2	5.35	1.61	2.49	1.89	1.63	2.77	5.43	2.57	4.37	3.87	2.81	6.57	9.59	4.34	6.23	1.44	1.79	1.97
CD8	13.2	15.4	13.6	13.8	13.7	14.2	13.3	10.1	11.4	8.72	9.61	13.7	10.5	15.4	14.8	12.2	13.4	14.9	17.6	15.2	15.4	10.3	11.4	9.08	9.31	13.9	13.9	19.3
CD8 TNFα	43.7	46.2	39.4	40.5	42.1	31.5	32.8	12.9	12	21.9	21.6	63.7	65.1	67.8	63	72.1	46	36.7	37.2	34.3	40.8	18	22	17.9	24.8	67.1	62.7	66.2
CD8 IFNγ	6.22	9.3	7.89	7.14	9.06	7.05	13.7	15.6	10.9	26.9	19.2	13.9	15	9.87	11.2	15.8	10.2	9.81	10.2	7.31	6.65	16.3	23.3	15.6	25.3	7.21	10	11.3
Spleen count
	WT n=16																Lipo n=12
CD4	12.2	8.93333	11.235	14.56	4.35945	3.70833	5.13471	6.21622	3.168	7.33371	8.96222	5.828	3.444	4.34634	3.27385	4.47115	3.02694	3.23368	3.1552	3.4675	4.46491	6.82763	3.6	9.11503	10.4805	3.22135	6.10381	3.76274
CD4 FoxP3	4.05	3.13333	2.07848	1.69	0.812424	1.05491	1.26577	1.6723	0.947507	3.47554	4.40239	3.16592	1.8872	2.30751	1.36123	3	3.14449	3.51158	2.2388	2.04962	1.50873	1.7085	1.01	2.15987	7.2216	1.01972	1.02289	0.595767
CD4 IL17A	0.91	0.44	0.642	0.5564	1.21374	1.11773	1.51354	1.30405	0.95474	0.085029	0.502611	0.16168	0.0868	0.134341	0.093538	0.308654	0.249796	0.267789	0.17168	0.111625	0.105057	0.408	0.333333	0.620879	0.9333	0.508751	0.87868	0.786144
CD4 TNFα	19.8	13.1333	18.297	13.676	16.9581	17.8785	21.106	23.3446	16.4427	29.3349	33.3056	19.552	14.252	22.2849	12.9969	14.4231	14.7526	13.339	11.4376	12.4925	15.6709	12.087	9.83333	15.522	41.616	16.3289	24.4488	17.2011
CD4 IFNγ	5.87	2.89333	12.198	2.782	0.393976	0.651794	0.564221	0.550676	0.667836	1.24886	1.744	2.10936	1.4336	1.39873	0.881231	1.35577	1.59576	0.649263	1.01384	0.919125	0.820025	3.3507	3.19667	2.86661	9.5319	0.319914	0.60032	0.441226
CD8	10.1	7.6	6.9978	4.9972	3.35247	2.74853	4.59735	5	2.94137	7.01486	9.32556	5.1136	3.864	5.41317	3.49539	3.83654	3.93796	3.76421	4.0832	3.61	4.49409	5.253	3.8	5.99743	14.2443	3.08805	4.6617	4.32267
CD8 TNFα	12.9	8	17.5748	11.232	15.5878	17.0409	20.2403	21.2838	17.383	23.2234	27.9767	14.8144	11.34	16.6346	7.75385	9.46154	13.5184	9.27158	8.6304	8.14625	11.9064	9.18	7.33333	11.8231	37.944	14.9071	21.028	14.827
CD8 IFNγ	15.6	7.26667	21.5873	9.984	3.40141	3.92647	2.94649	3.78378	3.80931	3.30549	5.63167	2.96664	1.9992	3.5798	1.73538	3.95192	2.99755	2.47832	2.3664	1.73612	1.94063	8.313	7.76667	10.304	38.709	1.60179	3.35374	2.53089

## Sheet: suppl figure 4
Figure 4A. Stool consistency
Study day	wt +H2O n=10										wt +DSS n=11											Lipo +DSS n=10-11											Lipo +H2O n=6
1	0	0	0	0	0	0	0	0	0	0	0	0	0	0	0	0	0	0	0	0	0	0	0	0	0	0	0	0	0	0	0	0	0	0	0	0	0	0
2	0	0	0	0	0	0	0	0	0	0	1	1	0	0	1	1	0	1	1.5	0	0	0	0	0	1	0	1	0	1	2	0	0	0	0	0	0	0	0
3	0	0	0	0	0	0	0	0	0	0	0	1	2	1	0	0	0	0	2	0	1	1	0	2	2	2	0	0	1	2	0	1	0	0	0	0	0	0
4	0	0	1	0	0	0	0	0	0	0	0	2	1	2	0	0	1	1	2	0	0	1	2	2	2	2	0	0	1	2	0	0	0	0	0	0	0	0
5	0	0	0	0	0	0	0	0	0	0	2	1	2	3	2	2	1	2	2	2	2	2	1	3	3	2	2	1	2	2	0	2	0	0	0	0	0	0
6	0	0	0	1	0	0	0	0	0	0	1	2	3	3	2	2	1	3	2	2	2	3	2	2	4	0	2	0	1	3	0	0	0	0	0	0	0	0
7	0	0	0	0	0	0	0	0	0	0	1	3	3	4	3	2	1	3	3	2	2	3	2	3		1	3	1	2	2	0	2	0	0	0	0	0	0
8	0	0	0	0	0	0	0	0	0	0	3	3	4	4	3	1	1.5	3.5	4	2	3	3	2	3		2	2	1.5	2	3.5	2	0	0	0	0	0	0	0
9	0	0	0	0	0	0	0	0	0	0	2	3	3	4	3	3	1	3	3.5	2	4	2	1	3		1	1	1.5	2	4	1.5	2	0	0	0	0	0	0
10	0	0	0	0	0	0	0	0	0	0	0	2	3	4	2	1	1	2	3	2	2	2	1	2		0	1	1	2	4	1	2	0	0	0	0	0	0
11	0	0	0	0	0	0	0	0	0	0	0	1	0	4	2	1.5	1.5	2	2.5	0	2	2	1	2		1	1.5	1.5	2	4	0	2	0	0	0	0	0	0
12	0	0	0	0	0	0	0	0	0	0	1	0	0	2	1	0	0	1.5	1	2	2	1	1	1		0	1	2	1	1	1	2	0	0	0	0	0	0
13	0	0	0	0	0	0	0	0	0	0	0	0	0	3	1	0	0	2	2	0	2	0	2	1		0	1	0	2	0	2	1.5	0	0	0	0	0	0
14	0	0	0	0	0	0	0	0	0	0	0	1	0	3	1	0	0	2	2	0	2	0	1	1		0	1	1	1	0	0	1	0	0	0	0	0	0
15	0	0	0	0	0	0	0	0	0	0	0	1	1	3	0	0	0	1	1.5	1.5	2	1	1	1		0	1	0	1	1	2	0	0	0	0	0	0	0
16	0	0	0	0	0	0	0	0	0	0	1	1	3	3	0	0	0	3	3	0	2	1	0	2		0	1.5	0	1	2	1	1	0	0	0	0	0	0
17	1	0	0	0	0	0	0	0	0	0	0	1	3	2	2	1	0	2	3	1	2	1	0	2		0	1.5	0	1	2	1	0	0	0	0	0	0	0
18	0	0	0	0	0	0	0	0	0	0	2	2	2	3	0	2	0	1	3	1	0	1	2	2		1	0	0	1	2	1	0	0	0	0	0	0	0
19	0	0	0	0	0	0	0	0	0	0	3	3	2	3.5	2	2	2	2	2	1	1	2	1	2		1	1	0	1	0	1	1	0	0	0	0	0	0
20	0	0	0	0	0	0	0	0	0	0	4	4	2	4	2	4	0	2	2	1	2	2	1	3		2	2	2	1	2	0	1	0	0	0	0	0	0
21	0	0	0	0	0	0	0	0	0	0	2	4	2	4	2	4	2	2	2	2	2	1	1	4		1	2	1	1	1	0	2	0	0	0	0	0	0
22	0	0	0	0	0	0	0	0	0	0	4	3	4	2.5	3	3	2	0	2	4	2	1	3	4		2	2	0	0	1	0	2	0	0	0	0	0	0
23	0	0	0	0	0	0	0	0	0	0	3	4	3	2.5	2	3	0	2	2	4	1	0	1	2		1	1	1	0	0	1	2	0	0	0	0	0	0
24	0	0	0	0	0	0	0	0	0	0	3	2	2	2.5	2.5	3	1	1	1	2	1	2	0	1		1	2	1	0	1	0	2	0	0	0	0	0	0
25	0	1	0	0	0	0	0	0	0	0	2	2	0	2	0	3	0	0	0	2	2	2	1.5	0		0	2	1	1	0	1	2	0	0	0	0	0	0
26	0	0	0	0	0	0	0	0	0	0	2	2	0	2	0	2	1	0	0	2	2	1.5	0	0		0	1	1	1	1	0	2	0	0	0	0	0	0
27	0	0	0	0	0	0	0	0	0	0	2	2	0	2	0	1.5	1	0	0	0	0	1	0	0		0	0	1	1	1	0	2	0	0	0	0	0	0
28	0	1	0	0	0	0	0	0	0	0	1	1	1	2	0	1.5	1	0	0	0	0	1	0	1		0	0	0	2	1	0	2	0	0	0	0	0	0
29	0	0	0	0	0	0	0	0	0	0	1	1	2	2	1	2	0	1	0	1	0	1	1	1		0	0	0	1	1.5	0	0	0	0	0	0	0	0
30	0	0	0	1	0	0	0	0	0	0	2	2	2	2	1	3	0	0	0	0	0	2	1	1.5		0	0	0	0	2	1.5	1	0	0	0	0	0	0
31	0	0	0	0	0	0	0	0	0	0	2	1	2	2	1	3	2	2	0	2	2	1	0	2		1	0	0	1	1.5	2	1	0	0	0	0	0	0
32	0	0	0	0	0	0	0	0	0	0	2	1	1.5	2	2	3	2	2.5	0	2	2	1	0	2		1	1	0	1	1	2	1.5	0	0	0	0	0	0
33	0	0	0	0	0	0	0	0	0	0	3	2	2	3	3	2	1	2	3	2	3	1	1	2		1	3	0	1	1	2	2.5	0	0	0	0	0	0
34	0	0	0	0	0	0	0	0	0	0	3	4	3	3	3	2	2	3	3	3	4	1	1	3		2	2	1	1.5	1.5	1.5	2	0	0	0	0	0	0
35	0	0	0	0	0	0	0	0	0	0	2	3	2	2	3	4	3	4	4	3	4	3	1.5	3		2	2	1	1	2	1	2	0	0	0	0	0	0
36	0	0	0	0	0	0	0	0	0	0	2	2	2	2	3	2	2	3	4	3	3	2	2	2		2	1	1	0	2.5	0	0	0	0	0	0	0	0
37	0	0	0	0	0	0	0	0	0	0	2	3	0	2	2	2	2	3	4	2	2	2	2	0		1.5	2	0	1	1.5	2	0	0	0	0	0	0	0
38	0	0	0	0	0	0	0	0	0	0	1	2	2	2	2	1	2	2	3	2	2	1	0	2		1	0	0	1	1	2	0	0	0	0	0	0	0
39	0	0	0	0	0	0	0	0	0	0	1	2	1	2	2	1	2	0	2	0	2	1	0	1.5		1	0	0	0	0	0	0	0	0	0	0	0	0
40	0	0	0	0	0	0	0	0	0	0	2	1	0	2	2	2	2	2	2	0	2	1	1	1.5		0	1	0	1	1	0	0	0	0	0	0	0	0
41	0	0	0	0	0	0	0	0	0	0	2	1	0	2	2	2	2	2	4	0	3	1	1	1		0	1	0	1	1	0	2	0	0	0	0	0	0
42	0	0	0	1	0	0	0	0	0	0	2	1	1	2.5	1	1	2	2	2	2	0	1.5	0	0		0	1	2	1	1	0	2	0	0	0	0	0	0
Figure 4B. Haemoccult
Study day	wt +H2O n=10										wt +DSS n=11											Lipo +DSS n=10-11											Lipo +H2O n=6
1	0	0	0	0	0	0	0	0	0	0	0	0	0	0	0	0	0	2	0	2	2	0	0	0	2	0	0	0	2	2	1	2	0	0	0	0	0	0
2	0	0	0	0	0	0	0	0	0	0	0	0	0	0	0	0	0	0	2	2	2	0	0	0	2	0	0	0	2	2	0	3	0	0	0	0	0	0
3	0	0	0	0	0	0	0	0	0	0	0	0	0	3	0	0	0	0	2	2	0	3	2	0	3	0	0	2	2	0	2	2	0	0	0	0	0	0
4	0	0	0	0	0	0	0	0	0	0	0	3	2	4	0	0	2	2	2	2	2	3	0	2	4	4	2	0	3	2	2	2	0	0	0	0	0	0
5	0	0	0	0	0	0	0	0	0	0	2	2	4	4	2	4	2	2	3	2	2	4	4	4	4	4	4	2	2	2	2	2	0	0	0	0	0	0
6	0	0	0	0	0	0	0	0	0	0	0	0	2	2	0	4	2	2	2	2	2	4	0	0	0	4	0	2	2	2	0	2	0	0	0	0	0	0
7	0	0	0	0	0	0	0	0	0	0	0	0	0	2	0	0	2	2	2	2	2	2	0	0	0	0	0	2	3	2	0	2	0	0	0	0	0	0
8	0	0	0	0	0	0	0	0	0	0	0	0	0	0	0	0	0	2	0	0	0	0	0	0	0	0	0	2	2	2	0	0	0	0	0	0	0	0
9	0	0	0	0	0	0	0	0	0	0	0	0	0	0	0	0	0	2	0	0	0	0	0	0	0	0	0	2	2	2	0	2	0	0	0	0	0	0
10	0	0	0	0	0	0	0	0	0	0	0	0	0	0	0	0	0	0	0	0	0	0	0	0	0	0	0	2	2	2	0	2	0	0	0	0	0	0
11	0	0	0	0	0	0	0	0	0	0	0	0	0	0	0	0	0	0	0	0	0	0	0	0	0	0	0	0	0	0	0	2	0	0	0	0	0	0
12	0	0	0	0	0	0	0	0	0	0	0	0	0	0	0	0	0	2	2	0	2	0	0	0	0	0	0	0	2	2	0	3	0	0	0	0	0	0
13	0	0	0	0	0	0	0	0	0	0	0	0	0	0	0	0	0	2	2	0	2	0	0	0		0	0	0	0	0	0	3	0	0	0	0	0	0
14	0	0	0	0	0	0	0	0	0	0	0	0	0	0	0	0	0	0	0	0	0	0	0	0		0	0	0	0	0	0	3	0	0	0	0	0	0
15	0	0	0	0	0	0	0	0	0	0	0	0	3	0	0	0	0	0	0	0	0	3	0	0		0	0	0	0	0	2	3	0	0	0	0	0	0
16	0	0	0	0	0	0	0	0	0	0	2	2	4	0	0	0	0	0	0	0	0	3	0	2		0	2	0	0	0	0	3	0	0	0	0	0	0
17	0	0	0	0	0	0	0	0	0	0	3	3	3	0	0	2	0	0	0	0	2	3	4	0		0	0	0	0	0	2	3	0	0	0	0	0	0
18	0	0	0	0	0	0	0	0	0	0	4	4	4	0	3	3	2	2	2	2	2	3	3	2		0	3	2	0	2	2	3	0	0	0	0	0	0
19	0	0	0	0	0	0	0	0	0	0	4	4	3	3	2	4	2	0	2	2	0	3	3	3		2	3	2	1	2	0	1	0	0	0	0	0	0
20	0	0	0	0	0	0	0	0	0	0	2	2	0	0	0	2	2	0	2	2	0	0	0	0		0	2	2	0	2	2	0	0	0	0	0	0	0
21	0	0	0	0	0	0	0	0	0	0	0	0	0	2	0	0	0	0	0	0	0	0	0	0		0	0	0	0	0	0	0	0	0	0	0	0	0
22	0	0	0	0	0	0	0	0	0	0	0	0	0	0	0	0	0	0	0	0	0	0	0	0		0	3	0	0	0	0	0	0	0	0	0	0	0
23	0	0	0	0	0	0	0	0	0	0	0	0	0	0	0	0	0	0	0	0	0	0	0	0		0	3	0	0	0	0	0	0	0	0	0	0	0
24	0	0	0	0	0	0	0	0	0	0	0	0	0	0	0	0	0	0	0	0	0	0	0	0		0	2	0	0	0	0	0	0	0	0	0	0	0
25	0	0	0	0	0	0	0	0	0	0	0	0	0	0	0	0	0	0	0	0	0	0	0	0		0	0	0	0	0	0	0	0	0	0	0	0	0
26	0	0	0	0	0	0	0	0	0	0	0	0	0	0	0	0	0	0	0	0	0	2	0	0		0	0	0	0	0	0	0	0	0	0	0	0	0
27	0	0	0	0	0	0	0	0	0	0	0	0	0	0	0	0	0	0	0	0	0	0	0	0		0	0	0	0	0	0	0	0	0	0	0	0	0
28	0	0	0	0	0	0	0	0	0	0	0	0	0	0	2	0	0	0	0	0	0	0	0	0		0	0	0	0	0	0	0	0	0	0	0	0	0
29	0	0	0	0	0	0	0	0	0	0	2	0	0	0	0	0	2	0	0	0	0	2	0	0		0	0	2	0	0	0	2	0	0	0	0	0	0
30	0	0	0	0	0	0	0	0	0	0	0	0	0	0	2	0	2	0	0	2	2	3	3	0		2	0	2	2	2	2	2	0	0	0	0	0	0
31	0	0	0	0	0	0	0	0	0	0	2	2	2	2	0	0	2	0	0	3	2	3	3	0		2	2	2	2	3	2.5	3	0	0	0	0	0	0
32	0	0	0	0	0	0	0	0	0	0	2	2	2	2	2	2	3	2	2	2	2	2	3	2		2	3	2	3	2	2	2	0	0	0	0	0	0
33	0	0	0	0	0	0	0	0	0	0	2	3	0	2	2	2	2	2	3	4	2	1	1	3		2	2	2	3	0	3	3	0	0	0	0	0	0
34	0	0	0	0	0	0	0	0	0	0	0	0	0	0	0	0	0	2	2	0	2	0	0	0		2	2	2	0	0	0	2	0	0	0	0	0	0
35	0	0	0	0	0	0	0	0	0	0	0	0	0	0	0	0	0	0	2	0	2	0	0	0		0	0	0	0	0	0	0	0	0	0	0	0	0
36	0	0	0	0	0	0	0	0	0	0	0	0	0	0	0	0	0	0	2	0	0	0	0	0		0	0	0	0	0	0	0	0	0	0	0	0	0
37	0	0	0	0	0	0	0	0	0	0	0	0	0	0	0	0	0	0	0	0	0	0	0	0		0	0	0	0	0	0	0	0	0	0	0	0	0
38	0	0	0	0	0	0	0	0	0	0	0	0	0	0	0	0	0	0	0	0	0	0	0	0		0	0	0	0	0	0	0	0	0	0	0	0	0
39	0	0	0	0	0	0	0	0	0	0	0	0	0	0	0	0	0	0	0	0	0	0	0	0		0	0	0	0	0	0	0	0	0	0	0	0	0
40	0	0	0	0	0	0	0	0	0	0	0	0	0	0	0	0	0	0	0	0	0	0	0	0		0	0	0	0	0	0	0	0	0	0	0	0	0
41	0	0	0	0	0	0	0	0	0	0	0	0	0	0	0	0	0	0	2	0	0	0	0	0		0	0	0	0	0	0	0	0	0	0	0	0	0

## Sheet: suppl figure 5 
Suppl Figure 5A. Triglyceride plasma level
WT n=6	125.894	145.786	133.431	92.3109	68.757	69.3496
Lipo n=6	234.078	170.468	250.907	338.019	257.034	563.915
Suppl Figure 5C. Plasma calcium flux CD4														Suppl Figure 5C. Plasma calcium flux CD8
Time (s)	10% WT serum			20% WT serum			10% Lipo serum			20% Lipo serum				Time (s)	10% WT serum			20% WT serum			10% Lipo serum			20% Lipo serum
10	1	1.0396	1.05542	1.0545	1.08943	1.01857	1.02167	1.04062	1.01786	1.03033	1.06045	0.962849		10	1.01124	1.04211	1.07317	1.06667	1.07692	1.03652	1.02395	1.03419	1.00463	1.03519	1.05217	1.00873
20	0.992593	1.0099	0.983133	0.997275	0.96748	1.00265	1.0031	0.984375	1.00325	0.975975	0.983033	1.0203		20	0.985955	0.994737	0.97561	0.991667	0.969231	0.985955	0.997006	0.982906	1.00463	0.991117	0.982609	1.02813
30	1.00741	0.950495	0.961446	0.948229	0.943089	0.97878	0.975232	0.975	0.978896	0.993698	0.956522	1.01685		30	1.00281	0.963158	0.95122	0.941667	0.953846	0.977528	0.979042	0.982906	0.990741	0.973693	0.965217	0.963143
40	1	1.00248	0.99759	0.940055	0.95935	1.00265	0.993808	1.06875	0.959416	0.992517	0.934252	1.0203		40	0.960674	0.955263	0.943089	0.958333	0.923077	1.01124	0.997006	1	1.00926	1.01879	0.930435	0.989331
50	0.992593	1.06188	1.07711	0.997275	0.97561	1.06631	1.01238	1.11563	1.07143	1.05041	0.95334	1.03064		50	0.977528	0.986842	1	0.925	0.907692	1.00281	0.988024	1.02564	1.11574	1.02494	0.93913	0.979631
60	1.05926	1.09158	1.14217	1.03815	1	1.09814	1.04954	1.125	1.10552	1.04923	0.973489	1.0766		60	0.985955	1.01053	1.01626	0.958333	0.923077	1.01124	0.979042	1.01709	1.12037	1.02494	0.947826	0.99903
70	1.0963	1.10644	1.17831	1.07902	1.03252	1.14589	1.11455	1.1625	1.125	1.06696	0.996819	1.08694		70	1.00281	1.00263	1.04878	0.975	0.938462	1.03652	1.01497	1.03419	1.12037	0.977793	0.956522	0.99903
80	1.14815	1.15842	1.22892	1.15259	1.06504	1.16976	1.14241	1.17188	1.13961	1.07759	1.00954	1.09613		80	1.01124	0.994737	1.05691	0.966667	0.946154	1.01966	1.03293	1.01709	1.12963	0.990092	0.965217	0.979631
90	1.22963	1.17327	1.22892	1.14441	1.05691	1.19363	1.16099	1.17188	1.16883	1.12249	1.0403	1.10877		90	1.02809	1.01053	1.05691	0.983333	0.969231	1.0618	1.02395	1.04274	1.12963	1.01572	0.973913	0.99903
100	1.22222	1.19554	1.22892	1.16894	1.0813	1.20955	1.13313	1.1625	1.17857	1.12485	1.03393	1.12715		100	1.04494	1.00263	1.02439	0.991667	0.961538	1.04494	1.02395	1.00855	1.12963	1.06594	0.982609	0.99903
110	1.22222	1.13614	1.27952	1.16076	1.10569	1.20955	1.17028	1.18125	1.18344	1.08468	1.03287	1.14324		110	1.07022	1.02632	1.04878	0.983333	0.946154	1.07022	1.02395	1.03419	1.13426	1.02289	0.973913	1.03783
120	1.20741	1.15842	1.24337	1.13624	1.09756	1.20159	1.16099	1.14375	1.19805	1.10004	1.0509	1.1306		120	1.03652	0.994737	1.04878	0.975	0.946154	1.03652	1.01497	1.02564	1.11111	1.02392	0.973913	1.00873
130	1.22963	1.2104	1.19277	1.13624	1.10569	1.20159	1.13313	1.125	1.20292	1.11186	1.02651	1.14669		130	1.05337	0.994737	1.03252	1	0.953846	1.04494	1.02395	1.01709	1.11574	1.02494	0.965217	1.00873
140	1.23704	1.18812	1.20723	1.16894	1.08943	1.22546	1.17028	1.09688	1.21753	1.12249	1.04242	1.1306		140	1.04494	1.00263	1.02439	0.983333	0.938462	1.03652	1.04192	1	1.09722	1.04544	0.973913	1.01843
150	1.22222	1.15099	1.2	1.16894	1.10569	1.20955	1.16099	1.13437	1.19805	1.15321	1.02651	1.1352		150	1.03652	1.00263	1.00813	0.966667	0.930769	1.03652	1.03293	1	1.10648	1.02494	0.965217	1.00873
160	1.25185	1.12871	1.17831	1.15259	1.0813	1.20955	1.13313	1.0875	1.2224	1.12485	1.01591	1.12945		160	1.04494	1.00263	1.01626	0.983333	0.938462	1.01124	1.00599	1.01709	1.09259	1.04544	0.965217	0.99903
170	1.2	1.14356	1.2	1.13624	1.0813	1.22546	1.11455	1.10625	1.23214	1.18157	1.03181	1.17196		170	1.01966	0.986842	1.00813	0.983333	0.938462	1.01966	1.01497	1.01709	1.10648	1.03519	0.947826	1.00873
180	1.21481	1.08416	1.17108	1.16076	1.09756	1.28117	1.16099	1.0875	1.24675	1.0835	1.02227	1.12026		180	1.00281	0.978947	0.99187	0.958333	0.938462	1.03652	1.01497	1	1.09722	1.00854	0.956522	1.00873
190	1.22222	1.08416	1.17831	1.15259	1.06504	1.20955	1.16099	1.0875	1.25649	1.11776	1.01591	1.11337		190	1.01124	0.955263	0.99187	0.958333	0.946154	1.00281	0.997006	0.982906	1.08796	1.00649	0.93913	0.989331
200	1.25185	1.09901	1.18554	1.17711	1.0813	1.24934	1.16099	1.04062	1.23214	1.11304	1.01803	1.1329		200	1.01966	0.963158	0.96748	0.958333	0.923077	1.01966	0.988024	0.982906	1.10185	0.997267	0.93913	0.99903
210	1.22963	1.07673	1.16386	1.17711	1.07317	1.28117	1.12384	1.00313	1.25162	1.13312	1.01909	1.12486		210	0.994382	0.971053	0.99187	0.991667	0.930769	1.00281	1.00599	0.974359	1.11574	1.00752	0.93913	0.989331
220	1.18519	1.0099	1.12048	1.12807	1.03252	1.18568	1.10526	1.02188	1.22727	1.08704	1.02121	1.14209		220	1.00281	0.939474	1	0.941667	0.938462	1.01124	0.988024	0.965812	1.10648	0.991117	0.93913	0.99903
230	1.19259	1.03218	1.11325	1.07902	1.03252	1.1618	1.17028	1.02188	1.25649	1.09059	1.01273	1.16047		230	0.985955	0.939474	0.97561	0.933333	0.923077	1.01966	0.979042	0.965812	1.10185	0.993167	0.956522	0.979631
240	1.11852	1.03218	1.08434	1.07084	1.04878	1.16976	1.11455	1.02188	1.25162	1.0705	1.00848	1.10877		240	0.994382	0.955263	0.97561	0.958333	0.915385	1.00281	0.988024	0.957265	1.11111	0.992142	0.947826	0.966052
250	1.17778	1.05446	1.11325	1.16894	1.04065	1.1061	1.11455	0.984375	1.30032	1.1154	1.01379	1.10532		250	0.994382	0.931579	0.97561	0.95	0.930769	1.01124	0.997006	0.957265	1.10185	1.01162	0.930435	0.959263
260	1.17037	0.957921	1.0988	1.17711	1.01626	1.16976	1.0774	1.00313	1.24675	1.09177	1.02015	1.13175		260	0.977528	0.907895	0.98374	0.958333	0.930769	0.994382	0.979042	0.957265	1.09722	1.01367	0.930435	0.979631
270	1.14815	0.965347	1.0988	1.13624	0.99187	1.17772	1.11455	0.975	1.29058	1.09531	1.00106	1.17196		270	0.977528	0.907895	0.96748	0.95	0.923077	1.01124	0.997006	0.957265	1.11111	0.979843	0.93913	0.950533
280	1.08148	0.920792	1.08434	1.14441	0.98374	1.19363	1.10526	0.965625	1.26623	1.08704	1.00954	1.09728		280	0.969101	0.907895	0.95935	0.958333	0.915385	0.985955	0.988024	0.931624	1.09259	1.00649	0.930435	0.969932
290	1.17778	0.920792	1.09157	1.23433	1.00813	1.16976	1.09598	0.936562	1.26623	1.1024	1.0053	1.13635		290	0.969101	0.907895	0.97561	0.941667	0.907692	0.985955	0.979042	0.948718	1.10648	0.996242	0.930435	0.961203
300	1.08148	0.913366	1.04096	1.09537	1	1.16976	1.11455	0.936562	1.30032	1.12958	1	1.18345		300	0.952247	0.907895	0.95935	0.941667	0.923077	0.985955	0.988024	0.931624	1.08333	0.971643	0.921739	0.969932
310	1.11852	0.898515	1.06988	1.0218	0.98374	1.17772	1.1517	0.930937	1.27597	1.12958	1.00212	1.12945		310	0.977528	0.884211	0.95122	0.925	0.938462	1.00281	0.979042	0.923077	1.10648	0.973693	0.913043	0.952473
320	1.0963	0.928218	1.02651	1.11172	0.99187	1.12997	1.04954	0.95625	1.2711	1.13549	0.99894	1.11566		320	0.960674	0.884211	0.934959	0.941667	0.915385	0.977528	0.988024	0.931624	1.10648	0.965494	0.930435	0.955383
330	1.07407	0.905941	1.04096	1.10354	0.98374	1.20955	1.06811	0.91125	1.30519	1.10122	0.995758	1.14094		330	0.977528	0.884211	0.95935	0.933333	0.915385	0.977528	0.97006	0.940171	1.0787	0.969593	0.921739	0.947624
340	5.25185	5.12376	4.76386	4.06267	3.93496	4.19363	3.68731	4.2	2.27435	2.50492	2.16331	2.50479		340	2.39326	2.19474	2.17886	1.80833	1.66923	1.94663	1.76048	1.76068	1.22685	1.36317	1.1913	1.29971
350	5.2	5.2203	5.13976	4.11989	3.87805	4.54377	3.75232	4.05938	2.54708	2.44584	2.20573	2.64267		350	2.36798	2.28947	2.34146	1.95	1.77692	2.09831	1.67066	1.82051	1.33333	1.37342	1.17391	1.3579
360	4.99259	5.07921	5.01687	4.10354	3.58537	4.43236	3.65015	4.04063	2.4789	2.49311	2.1527	2.7116		360	2.21629	2.21053	2.31707	1.94167	1.70769	2.13202	1.70659	1.76068	1.38889	1.34267	1.22609	1.3676
370	5.13333	5.16832	4.72771	3.93188	3.49593	4.46419	3.58514	4.03125	2.47403	2.43403	2.1315	2.6082		370	2.30899	2.25	2.29268	1.88333	1.75385	2.09831	1.76048	1.76068	1.36111	1.36317	1.1913	1.34821
380	5.08148	5.13861	4.82892	3.87466	3.52846	4.24934	3.3808	3.9	2.53247	2.39858	2.16331	2.55075		380	2.32584	2.16316	2.30894	1.91667	1.69231	2.03933	1.72455	1.80342	1.35185	1.35292	1.21739	1.3579
390	5.2	5.0198	4.90843	3.75204	3.78862	4.27321	3.58514	3.84375	2.41071	2.30406	2.1315	2.59671		390	2.27528	2.12368	2.17886	1.9	1.67692	2.08146	1.67964	1.73504	1.30556	1.31192	1.2087	1.33851
400	5.18519	4.96782	4.97349	3.59673	3.65041	4.28117	3.54799	3.99375	2.46916	2.35132	2.08908	2.52777		400	2.27528	2.13947	2.21951	1.73333	1.68462	2.14888	1.74251	1.71795	1.34259	1.26068	1.2	1.31911
410	5.21481	5.09406	4.93012	3.84196	3.56098	4.24934	3.60372	3.7875	2.3474	2.25679	2.06787	2.50479		410	2.3427	2.18684	2.20325	1.85833	1.65385	2.05618	1.67066	1.64957	1.32407	1.31192	1.18261	1.30941
420	5.14815	5.0198	4.74217	3.86649	3.66667	4.32095	3.48297	3.9	2.46916	2.36314	2.07847	2.52777		420	2.19101	2.04474	2.22764	1.79167	1.65385	2.02247	1.67066	1.76923	1.31019	1.31192	1.15652	1.33851
430	5.23704	4.90099	4.85783	3.92371	3.50407	4.21751	3.34365	3.75	2.43506	2.35132	2.09968	2.51628		430	2.19944	2.11579	2.18699	1.825	1.7	1.9382	1.62575	1.76068	1.3287	1.33242	1.15652	1.32881
440	5.26667	4.9901	4.85783	3.76839	3.63415	4.1061	3.55728	3.84375	2.43994	2.36314	2.1315	2.48181		440	2.22472	2.02895	2.1626	1.76667	1.66923	2.00562	1.66168	1.7094	1.27778	1.28118	1.16522	1.28031
450	4.94074	5.09406	4.73494	3.78474	3.62602	4.1618	3.51084	3.94687	2.40097	2.20953	2.09968	2.51628		450	2.27528	2.25	2.1626	1.75	1.63077	2.06461	1.62575	1.82906	1.34259	1.33242	1.16522	1.31911
calcium influx rate														Calcium influx rate
10% WT serum			20% WT serum			10% Lipo serum			20% Lipo serum					10% WT serum			20% WT serum			10% Lipo serum			20% Lipo serum
0.206296	0.215718	0.20494	0.150817	0.144715	0.166711	0.134211	0.157406	0.0620942	0.0672312	0.0604984	0.0750862			0.0695225	0.0702632	0.0691057	0.0508333	0.0430769	0.0560393	0.0350299	0.0440171	0.0127315	0.0201913	0.0126087	0.0205141
Suppl Figure 5D. Bodipy fold change
	10% WT serum				20% WT serum				10% Lipo serum				20% Lipo serum
CD4	1.17818	1.38544	1.18829	1.21406	1.14828	1.41287	1.14333	1.16313	1.63353	1.7816	1.6591	1.67395	1.63353	1.35265	1.43782	1.79357
CD8	1.13034	1.32903	1.14518	1.16526	1.06155	1.33496	1.08005	1.08948	1.62025	1.76918	1.65343	1.66827	1.58429	1.3203	1.4172	1.77722
Suppl Figure 5E. Bodipy and calcium inflx rate correlation
CD4	Bodipy FC	Calcium influx rate		CD8	Bodipy FC	Calcium influx rate
10% WT plasma n=3	1.17818	0.206296		10% WT plasma n=3	1.13034	0.0695225
	1.38544	0.215718			1.32903	0.0702632
	1.18829	0.20494			1.14518	0.0691057
20% WT plasma n=3	1.14828	0.150817		20% WT plasma n=3	1.06155	0.0508333
	1.41287	0.144715			1.33496	0.0430769
	1.14333	0.166711			1.08005	0.0560393
10% Lipo plasma n=3	1.63353	0.134211		10% Lipo plasma n=3	1.62025	0.0350299
	1.7816	0.157406			1.76918	0.0440171
	1.6591	0.0620942			1.65343	0.0127315
20% Lipo plasma n=3	1.67395	0.0672312		20% Lipo plasma n=3	1.58429	0.0201913
	1.63353	0.0604984			1.3203	0.0126087
	1.35265	0.0750862			1.4172	0.0205141
Suppl Figure 5F. Cytokine frequency
	FCS ctrl			WT			Lipo
CD4 TNFα	33	38.9	39.7	40.1	38	38.3	24.1	23.6	24.6
CD8 TNFα	28.6	38.8	39.5	42.2	39.4	40.5	29.1	27.7	30.2

## Sheet: suppl figure 6
suppl figure 6B. Serum leptin						suppl figure 6D. Liver weight
wt n=3	Lipo n=3	wt + wt Fat n=3	Lipo + wt Fat n=3			wt n=6	Lipo n=7	wt + wt Fat n=8	Lipo + wt Fat n=7
4366.34	ND	3053.17	1702.24			1.12	5.27	0.981	1.894
3280.97	ND	2940.52	429.425			1.106	4.8	1.095	1.965
3692.42	ND	1909.1	1900.07			1.643	3.278	1.19	2.48
						1.648	9.091	1.28	2.696
						1.049	7.179	1.188	2.09
						1.2	7.112	1.147	2.33
							4.64	1.53	3.974
								1.412
suppl figure 6 F. Cldn3						suppl figure 6 F. LSR					suppl figure 6 F. Ocl
wt n=3	wt + wt Fat n=4	Lipo n=3	Lipo + wt Fat n=3			wt n=3	wt + wt Fat n=4	Lipo n=3	Lipo + wt Fat n=3		wt n=3	wt + wt Fat n=4	Lipo n=3	Lipo + wt Fat n=3
108.372	198.054	176.799	150.952			88.4718	245.038	494.803	348.555		112.33	65.4707	147.235	186.007
81.8944	112.221	208.147	201.015			80.3662	26.8569	389.336	372.075		96.6387	27.9292	114.473	127.591
109.734	211.989	252.017	140.34			131.162	181.65	435.019	305.39		91.0316	127.281	133.731	53.7907
	124.186						91.0631					69.2067

## Sheet: suppl figure 7
Suppl figure 7A. Weight loss % WT groups
Study Day	WT ctrl n=4				WT DSS n=5						WT DSS + wt fat n=11
1	100	100	100	100	100	100	100	100	100	100	100	100	100	100	100	100	100	100	100	100	100
2	101.132	114.354	104.265	99.6	103.704	100.758	103.019	103.636	100.7	99	100.467	102.404	98.5981	101.399	100.82	98.02	105.41	100	100	99.6	102.9
3	98.4906	109.569	100	99.6	101.058	98.1061	103.396	103.636	101.4	101	100.935	103.846	96.729	101.748	100.82	89.68	104.05	98.47	99.3	100	102.4
4	96.9811	109.569	100.474	99.6	105.291	98.8636	101.509	102.273	103.1	101.7	104.673	100	101.869	98.2518	98.7705	94.44	100.9	97.96	97.9	99.2	102.2
5	97.3585	108.134	100.948	99.6	103.175	98.4848	100	103.182	104.7	102.5	95.7944	101.442	99.5327	95.1049	90.5738	99.6	101.8	96.94	96.6	98.3	101.9
6	98.8679	105.742	98.1043	98.4	104.233	98.1061	100.755	102.727	100	97.5	96.729	105.288	94.8598	98.6014	102.869	100	98.65	101.02	94.4	97.1	101.4
7	100.377	100.478	109.005	97.7	95.2381	92.4242	94.3396	100	92	91.6	93.9252	100	88.3178	101.399	99.5902	94.84	99.1	94.9	86.6	88.7	101.4
8	97.7358	101.435	109.479	98.6	95.2381	83.3333	99.2453	98.6364	81.9	88.6	86.9159	99.5192	84.1121	101.399	100	94.44	96.4	101.53	82.1	85.8	97.1
9	100.189	101.914	110.19	99.6	97.6191	80.8712	100.755	101.136	71.7	85.6	85.7477	98.0769	84.1121	100.175	98.9754	96.83	95.95	96.43	77.6	82.8	92.8
10	102.641	102.392	110.9	99.6	100	78.4091	102.264	103.636	73.9	93.6	84.5794	96.6346	84.1121	98.951	97.9508	100	106.31	99.49	76.9	83.7	99
11	101.321	103.11	110.663	99.2	103.704	80.8712	101.698	102.5	76.1	95.5	88.0841	96.6346	85.0467	98.951	99.3852	95.24	103.6	91.84	77.2	87	101.9
12	100	103.828	110.427	98.4	107.407	83.3333	101.132	101.364	83.7	99	91.5888	96.6346	85.9813	98.951	100.82	94.05	98.65	96.43	84.3	87.9	104.8
13	101.321	102.632	110.213	99.2	108.201	85.0379	101.887	102.954	82.6	99.5	96.4953	100.962	89.7196	99.6504	102.664	95.24	99.1	96.94	85.4	88.3	104.3
14	102.641	101.435	110	100	108.995	86.7424	102.641	104.546	82.2	100.5	101.402	105.288	93.4579	100.35	104.508	95.24	99.1	96.94	86.2	89.5	104.8
15	102.264	103.828	111.848	100.4	109.524	85.6061	104.151	105	85.1	102	101.869	104.327	92.0561	101.049	105.738	96.43	100.45	96.43	87.7	95.4	105.3
16	104.151	102.392	108.531	100.8	108.995	87.5	104.151	107.273	84.1	104	105.14	103.846	90.6542	99.3007	106.557	98.81	103.6	99.49	87.3	95.4	107.2
17	104.151	103.11	109.242	101.2	109.524	88.8258	104.528	107.954	83.7	107.9	104.439	104.567	93.6916	99.8252	105.943	100	103.604	101.02	87.7	95	108.1
18	104.151	103.828	109.953	101.2	110.053	90.1515	104.906	108.636	85.9	106.9	103.738	105.288	96.729	100.35	105.328	97.2222	103.153	102.041	89.9	96.7	104.8
19	104.906	105.263	120.853	100.8	110.582	92.803	105.66	112.273	87	105.9	102.336	109.135	99.5327	102.448	102.049	96.4286	102.703	102.041	91.4	98.7	104.8
20	105.283	107.177	118.483	100.8	112.169	88.2576	101.887	108.636	84.8	105	103.738	112.019	98.5981	101.748	99.5902	96.8254	103.604	102.041	93.3	97.5	100
21	105.66	107.177	120.142	99.6	110.317	89.2045	100.943	105.227	84.8	105.9	104.906	113.221	98.5981	96.1539	93.6475	95.2381	101.351	96.9388	95.9	97.1	98.1
22	106.038	107.177	121.801	98.4	108.466	90.1515	100	101.818	85.1	108.4	106.075	114.423	98.5981	90.5594	87.7049	93.254	98.1982	91.8367	98.1	97.1	97.1
23	106.038	109.569	119.905	100.8	111.111	85.9848	104.528	101.364	86.6	113.9	111.215	115.385	100.935	87.4126	81.9672	99.2063	101.802	90.8163	94.4	97.9	100.5
24	106.038	109.809	118.957	101.6	112.698	88.0682	103.207	104.091	86.2	112.9	107.243	117.548	103.037	91.0839	84.6312	99.21	103.6	92.35	97.4	100.8	103.3
25	106.038	110.048	118.01	102	114.286	90.1515	101.887	106.818	86.6	108.9	103.271	119.712	105.14	94.7552	87.2951	100.4	106.31	94.39	100.7	103.3	106.2
26	105.283	104.785	115.64	102.7	112.169	95.4545	105.66	106.818	89.1	117.3	111.215	120.192	106.542	95.1049	86.8852	102.38	104.05	100	103	102.1	110
27	107.17	105.981	117.062	103.5	113.228	95.2652	104.528	106.818	89.5	117.8	110.981	118.269	105.374	96.8531	87.2951	102.38	108.11	101.02	104.1	102.9	110.5
28	109.057	107.177	118.483	102.3	114.286	95.0758	103.396	106.818	91.3	117.3	110.748	116.346	104.206	98.6014	87.7049	103.17	110.36	102.04	103.7	104.6	112
29	109.623	107.177	116.588	103.1	113.492	96.5909	103.774	108.409	94.9	116.3	110.047	116.827	105.608	102.448	89.1393	103.17	112.16	102.04	104.5	104.6	111.5
30	110.189	107.177	114.692	103.5	112.698	98.1061	104.151	110	98.2	112.9	109.346	117.308	107.009	106.294	90.5738	103.57	107.21	102.55	106.3	107.9	112.4
31	108.302	105.263	116.114	103.9	109.524	99.2424	101.887	108.182	97.8	111.4	111.682	116.346	108.411	100.699	86.8852	107.14	107.21	102.55	104.5	108.4	112
32	108.491	105.263	116.588	103.5	110.582	100.758	100.943	109.773	100.4	110.6	111.916	115.385	109.579	100.874	86.8852	105.16	108.11	103.06	103.4	109.4	111
33	108.679	105.263	117.062	103.1	111.64	102.273	100	111.364	102.9	109.9	112.15	114.423	110.748	101.049	86.8852	103.17	104.95	105.1	102.2	110.5	110
34	109.434	107.895	118.957	104.5	111.905	100.568	99.8113	110.227	103.3	112.4	110.981	111.538	106.776	101.573	85.6557	103.57	109.01	107.65	99.6	107.9	111.7
35	110.189	110.526	120.853	105.9	112.169	98.8636	99.6226	109.091	103.6	114.9	109.813	108.654	102.804	102.098	84.4262	101.19	105.86	99.49	97	105.4	113.4
36	108.302	109.569	120.142	106.3	114.286	100.758	100.943	112.727	104.7	116.8	113.785	110.817	107.477	102.448	87.9098	100.4	104.5	100	98.5	107.5	115.3
37	106.415	108.612	119.431	105.9	116.402	102.651	102.264	116.364	105.8	117.8	117.757	112.981	112.15	102.797	91.3934	104.37	105.41	95.92	100.7	110	117.2
38	108.113	108.373	118.72	105.9	114.286	102.462	101.887	117.727	107.2	119.8	116.822	115.865	112.383	102.972	91.8033	105.16	108.11	96.94	103.7	112.1	119.1
39	109.811	108.134	118.01	105.5	112.169	102.273	101.509	119.091	108	121.8	115.888	118.75	112.617	103.147	92.2131	106.75	110.36	98.47	105.6	113.8	122.5
40	111.698	105.263	117.535	106.3	113.228	102.841	104.151	119.773	108	120.8	116.822	119.231	111.682	104.371	93.6475	103.97	111.26	103.06	106.7	113.4	114.8
41	113.585	102.392	117.062	107.4	114.286	103.409	106.793	120.454	110.5	121.3	117.757	119.712	110.748	105.594	95.082	105.16	111.71	104.59	106	115.1	118.7
suppl figure 7B. Weight loss % of lipo groups
Study Day	Lipo ctrl n=4				Lipo DSS n=5					Lipo + DSS+ wt fat transplant n=12												Lipo+DSS +obob fat transplant n=4
1	100	100	100	100	100	100	100	100	100	100	100	100	100	100	100	100	100	100	100	100	100	100	100	100	100
2	104.202	104.955	102.83	101	104.183	103.83	99.5	100.4	101.3	96.1539	102.294	102.929	96.56	103.86	103.01	98.3	98.2	100.9	100.3	101.7	102.8	101.802	102.165	102.672	102.39
3	100.42	103.604	100	101.3	98.8593	98.7234	100	99.2	101.3	97.0085	101.835	100	97.19	96.84	103.01	98.7	97.7	100	99.7	102.2	103.7	100	100.866	99.2366	99.2032
4	101.681	100.901	99.5283	101	101.901	101.702	102	99.4	102.6	99.5726	103.211	99.5816	98.44	98.6	100.75	99.6	98.6	99.8	99.7	103.7	105.7	100.901	100	98.855	101.594
5	99.5798	104.054	100.472	100.7	90.4943	94.4681	103.9	99.6	104	98.2906	94.4954	100.837	96.25	100	102.63	100.4	99.5	99.6	99.7	105.2	107.8	100.901	102.597	101.527	98.4064
6	99.5798	102.703	100.472	101.3	98.8593	99.5745	100.5	96.3	107.5	97.0085	92.6606	100.837	95.31	97.19	102.63	101.3	98.2	98.7	99.3	102.2	109.6	98.6487	101.732	100.763	101.195
7	101.26	103.153	101.415	102	93.9163	95.7447	98	90.6	105.7	94.8718	87.6147	94.5607	94.06	97.19	100	92.9	94.1	92.9	97.6	100	106	97.2973	98.7013	90.8397	98.8048
8	102.101	107.207	101.887	102.5	88.2129	92.766	99	88.3	106.2	91.0256	77.9817	92.0502	93.75	100.35	103.76	87.2	90.5	91.5	94.7	95.2	100.2	93.2432	96.9697	85.8779	98.008
9	103.151	106.081	102.123	103	87.8327	92.3404	100	86.1	106.6	88.4615	78.211	92.4686	92.81	97.54	101.13	81.6	86.8	90.2	91.8	90.5	94.5	93.4685	96.7532	85.687	97.2112
10	104.202	104.955	102.359	103.4	87.4525	91.9149	101	89.8	108.8	85.8974	78.4404	92.887	94.06	100.35	106.02	81.2	88.2	93.3	93.8	92.6	99.5	93.6937	96.5368	85.4962	96.4143
11	105.252	107.207	104.009	103.7	90.8745	93.617	102	91	109.7	88.2479	81.6514	93.7238	90.63	98.25	101.5	81.2	89.5	93.8	97.3	97.4	103.2	92.7928	96.3204	87.2137	97.6096
12	106.302	109.46	105.66	102.3	94.2966	95.3191	103.9	91.8	109.7	90.5983	84.8624	94.5607	88.13	94.39	98.5	81.6	91.4	94.2	97.3	99.1	104.1	91.8919	96.1039	88.9313	98.8048
13	105.252	107.658	105.189	102.7	94.6768	96.383	104.4	93	111	91.453	86.2385	97.4895	91.25	95.79	100.38	85.4	93.6	97.3	98.6	100.4	106	95.0451	96.9697	90.2672	99.6016
14	104.202	105.856	104.717	103	95.057	97.4468	104.9	94.7	111.9	92.3077	87.6147	100.418	90.63	96.49	99.62	87.4	94.5	98.2	100	103.5	107.3	98.1982	97.8355	91.603	100.398
15	106.302	107.658	105.66	103	96.578	99.5745	107.8	98	113.7	92.3077	88.9908	99.5816	85.94	98.25	98.12	87.9	96.4	99.1	99.3	104.8	107.8	98.6487	99.1342	92.7481	102.789
16	106.723	107.207	108.491	104	95.8175	98.7234	107.8	98.4	113.7	95.7265	91.2844	101.255	85.63	103.51	100.38	90	99.5	100	99.7	104.8	110.1	101.351	101.732	94.2748	103.586
17	106.933	108.784	110.613	105	96.7681	100	107.4	99.2	113.2	100.855	93.1193	102.092	93.4375	103.158	104.135	91.2	103.2	101.3	100	105.2	111	102.478	102.381	94.6565	103.984
18	107.143	110.36	112.736	105.7	97.7186	101.277	107.8	99.2	115.4	105.983	94.9541	102.929	93.4375	98.2456	104.135	92.1	104.5	100.4	99.3	105.2	111.9	103.604	103.03	95.0382	104.382
19	102.941	112.613	116.981	106.4	99.2395	102.553	108.3	99.2	117.2	99.6581	96.3303	104.603	93.75	101.404	104.135	92.5	105.9	100	97.6	105.6	113.3	104.504	105.628	96.1832	106.374
20	104.202	107.658	120.755	105.7	97.3384	102.553	109.3	98.4	111.5	96.5812	98.1651	105.858	96.875	102.456	104.511	94.6	105	98.7	95.9	105.6	112.8	105.405	103.03	98.4733	105.976
21	105.042	109.685	120.991	105.7	100	99.5745	108.3	98.4	107.9	98.718	99.3119	106.067	95.3125	99.6491	103.008	93.7	104.1	100	91.1	103.5	113.3	106.757	104.762	99.6183	106.773
22	105.882	111.712	121.226	105	102.662	96.5957	107.8	98.8	104.8	100.855	100.459	106.276	94.6875	98.2456	104.887	92.5	103.6	100.9	88	100.4	114.7	108.108	106.493	100.763	107.57
23	104.622	118.469	113.679	105.4	102.662	100	106.4	99.2	105.7	95.7265	100.917	105.858	97.8125	98.9474	106.015	95.8	105	102.7	90.4	97	101.4	106.306	106.061	97.3282	107.968
24	105.042	117.117	113.679	105.7	101.521	100.638	109.8	100.4	108.4	97.0085	101.376	106.485	97.81	101.75	105.64	95.8	105.5	102.2	91.4	102.2	101.8	106.306	105.411	99.0458	106.773
25	105.462	115.766	113.679	106.4	100.38	101.277	112.7	101.6	109.3	98.2906	101.835	107.113	98.44	103.16	104.89	96.2	106.4	100.9	91.8	105.2	102.3	106.306	104.762	100.763	105.578
26	109.244	122.522	116.981	109.1	101.521	102.979	113.2	104.5	118.1	98.718	102.294	107.531	96.25	98.95	103.76	94.1	106.8	102.7	94.5	109.5	104.1	110.36	107.359	108.015	111.155
27	109.034	122.973	117.689	108.7	102.662	105.106	115.2	103.3	114.5	100.427	102.523	107.322	96.88	101.75	105.26	95	108.6	104.5	97.9	109.5	107.3	109.46	107.359	106.107	110.558
28	108.823	123.423	118.396	106	103.802	107.234	115.2	106.1	116.7	102.137	102.752	107.113	98.44	103.51	107.14	95.8	108.6	103.1	98.6	109.1	107.8	108.559	107.359	104.198	109.96
29	110.924	124.549	118.868	105.4	104.753	108.511	112.7	107.8	116.7	100.855	103.44	107.113	100	106.67	109.02	95.4	110	101.8	99.7	111.3	110.6	110.811	108.658	104.771	109.96
30	113.025	125.676	119.34	107	105.703	109.787	116.2	108.2	116.7	99.5726	104.128	107.113	100	104.21	104.51	93.3	113.2	101.8	99.7	109.1	112.4	113.063	109.957	105.344	109.96
31	110.084	118.018	115.094	106.7	106.464	108.511	113.7	106.6	113.7	97.4359	103.211	103.766	99.69	105.96	107.89	92.1	111.4	100.9	99	108.2	112.4	115.315	106.061	103.053	111.554
32	112.815	121.396	120.283	106.4	107.034	109.575	113	106.4	110.4	97.4359	106.193	107.113	99.06	104.56	105.26	92.1	110.2	100.4	97.8	107.8	114.7	115.09	105.628	105.344	111.952
33	115.546	124.775	125.472	106	107.605	110.638	112.3	106.1	107	97.4359	109.174	110.46	98.75	102.81	103.38	92.1	109.1	100	96.6	107.4	117	114.865	105.195	107.634	112.351
34	117.227	126.577	126.651	106.7	107.414	109.149	114.5	104.7	106.8	95.2991	108.257	110.042	100	102.81	103.38	91	110.9	101.6	96.4	102.2	117.7	117.342	106.277	107.824	113.745
35	118.908	128.378	127.83	107.4	107.224	107.66	116.7	103.3	106.6	93.1624	107.339	109.623	96.88	102.81	97.74	90	112.7	103.1	96.2	97	118.3	119.82	107.359	108.015	115.139
36	118.067	127.478	125.707	108.4	106.654	108.723	119.1	104.9	109.7	94.0171	105.275	109.205	95	103.51	99.62	91.6	115	104.5	97.3	100	119.3	118.243	108.009	108.206	113.745
37	117.227	126.577	123.585	108.7	106.084	109.787	121.1	106.6	111.9	94.8718	103.211	108.787	96.25	104.21	104.14	94.6	117.7	105.8	97.6	103.5	121.1	116.667	108.658	108.397	112.351
38	117.227	126.351	122.641	110.1	107.224	110.213	122.1	108.2	116.3	95.2991	104.358	109.833	96.88	104.21	104.51	97.9	120.5	107.6	98.3	106.5	123.4	116.667	107.792	108.015	113.944
39	117.227	126.126	121.698	110.7	108.365	110.638	123	110.7	119.8	95.7265	105.505	110.879	98.75	104.56	104.51	101.3	123.6	108.9	98.6	109.1	125.7	116.667	106.926	107.634	115.538
40	117.647	126.802	122.641	107.4	109.316	111.915	120.6	110.2	115.4	95.9402	105.734	110.879	98.13	105.96	101.88	97.1	118.2	103.6	99	107.8	127.1	118.694	107.792	107.634	114.741
41	118.067	127.478	123.585	108.4	110.266	113.192	122.5	110.2	115	96.1539	105.963	110.879	98.44	105.96	103.38	100	123.2	107.1	97.6	108.2	132.1	120.721	108.658	107.634	113.944
Suppl figure 7D MFI CD4 IFNg								MFI CD4 IL-17A
WT n=14	WT + DSS n=18	WT DSS + wt fat transplant n=8	Lipo n=13	Lipo + DSS n=13	Lipo DSS + WT fat transplant n=10	Lipo DSS + obob fat transplant n=4		WT n=14	WT + DSS n=18	WT DSS + wt fat transplant n=8	Lipo n=13	Lipo + DSS n=13	Lipo DSS + WT fat transplant n=10	Lipo DSS + obob fat transplant n=4
3410	3094	2097	1482	3016	2171	2326		3666	6193	3583	6253	5063	3655	3021
3153	3602	1837	985	3021	1915	2083		3905	6781	3696	4723	5409	2856	3416
3378	3450	2379	1500	3396	1513	2484		4663	4738	3468	2584	8423	3496	2896
3307	3308	2271	926	3283	2312	2011		5571	7184	4088	3057	7045	3172	3075
1137	3209	2326	1143	1304	4721			2908	5961	3243	7877	3011	4801
1279	3015	3561	0	1520	3723			3363	5914	10133	4460	3075	8755
1879	3309	5302	1046	2207	5224			3848	4255	8854	3093	5184	8027
1990	1260	3189	1204	1954	3163			3888	3508	4944	2814	3146	9974
949	1419		1246	1187	4237			3707	3737		5504	3590	10699
1132	2237		1312	1698	2922			3693	5794		2758	2832	7365
1296	1566		1233	2041				3497	4074		2153	3810
1156	1353		1103	2849				3451	4151		2266	2461
1047	1425		3716	3170				2593	3772		8600	5462
4566	1967							13114	3295
	2362								3814
	2038								3212
	3902								3434
	4416								4781

## Sheet: suppl figure 8
suppl figure 8B SOCE in cd4 t cells
Time (s)	Lipo ctrl n=3			Lipo DSS n=4				LIpo DSS + wt fat n=4				Lipo DSS + obob fat n=4					Time (s)	WT ctrl n=3			WT DSS n=3			WT DSS + wt fat n=3
10	1.01087	1.02731	1.03579	1.01748	1.00904	1.05882	1.04082	1.00736	1.01333	1.02312	1.00777	1.01622	1.00805	1.03804	1.00641		10	1.01919	1.03763	1.02056	1.00297	1.03811	1.02165	0.998258	1.05556	1.01961
20	1.00435	0.983193	0.978947	0.991259	0.992767	0.973435	0.979592	0.998527	1	0.992775	0.996116	0.989189	1.00201	0.978261	1.00641		20	0.996161	0.989247	0.992523	1.00297	0.983232	0.982684	0.993031	0.964646	0.990196
30	0.984783	0.989496	0.985263	0.991259	0.998192	0.967742	0.979592	0.994109	0.986667	0.984104	0.996116	0.994595	0.98994	0.983696	0.987179		30	0.984645	0.973118	0.986916	0.994056	0.978659	0.995671	1.00871	0.979798	0.990196
40	1.03696	1.01471	0.941053	1.02273	0.992767	0.979127	1.07143	1.06038	0.995556	0.975434	1.21165	1.00541	0.98994	0.983696	1.08333		40	1.07102	0.989247	1.00374	1.06092	1.01067	0.969697	1.21777	0.994949	1.06373
50	1.15435	1.09034	0.941053	1.13287	1.04159	0.979127	1.18622	1.2106	1.03556	0.992775	1.35728	1.03784	1.06237	0.994565	1.22436		50	1.1977	1.02688	1.06542	1.19465	1.0564	0.991342	1.41115	1.0202	1.19608
60	1.22609	1.17227	0.96	1.22203	1.09584	1.0019	1.23214	1.32106	1.13778	1.04913	1.39806	1.11892	1.14688	1.02717	1.27564		60	1.31286	1.10215	1.17196	1.28826	1.12043	1.05195	1.47909	1.07071	1.33824
70	1.31087	1.27311	1.00421	1.26923	1.17722	1.05882	1.27041	1.36082	1.20444	1.10116	1.37476	1.17838	1.20724	1.05978	1.33974		70	1.37044	1.2043	1.26168	1.34175	1.17988	1.09957	1.5	1.16162	1.36275
80	1.34348	1.28571	1.02947	1.31119	1.23689	1.12144	1.30867	1.40501	1.23111	1.17052	1.39223	1.22162	1.27968	1.10326	1.33974		80	1.38772	1.27957	1.30093	1.39525	1.26677	1.17316	1.46864	1.17677	1.43137
90	1.38261	1.32983	1.05474	1.34266	1.24231	1.16129	1.34694	1.40943	1.31111	1.20954	1.40971	1.2973	1.27364	1.16304	1.29487		90	1.42226	1.30108	1.36262	1.41308	1.31707	1.20779	1.42683	1.26768	1.43627
100	1.36957	1.35504	1.09895	1.37937	1.32369	1.20683	1.39286	1.4271	1.32	1.2789	1.41553	1.32973	1.30986	1.20652	1.34615		100	1.41651	1.34409	1.39065	1.43091	1.34451	1.25541	1.38502	1.29293	1.44118
110	1.36957	1.36134	1.18105	1.3479	1.30741	1.21822	1.40051	1.41384	1.35556	1.31792	1.42136	1.32973	1.34004	1.21196	1.28846		110	1.47985	1.34946	1.42991	1.42645	1.35366	1.32468	1.40592	1.30808	1.41667
120	1.34348	1.39286	1.20632	1.35839	1.29114	1.25806	1.42347	1.36966	1.32	1.30925	1.29903	1.31892	1.32797	1.24457	1.23718		120	1.39347	1.38172	1.43551	1.35513	1.39482	1.31169	1.34321	1.32323	1.46078
130	1.36957	1.37395	1.24421	1.30594	1.29656	1.28083	1.45408	1.39175	1.31111	1.32225	1.32816	1.2973	1.39437	1.24457	1.23077		130	1.39347	1.3871	1.45794	1.32392	1.39482	1.36364	1.29617	1.34343	1.40196
140	1.40217	1.34874	1.24421	1.29021	1.25859	1.29222	1.46173	1.3785	1.30222	1.28757	1.32233	1.35135	1.37022	1.27174	1.1859		140	1.42226	1.41398	1.44112	1.3373	1.41311	1.32035	1.31707	1.31818	1.40196
150	1.36957	1.37395	1.27579	1.27448	1.27486	1.26945	1.50765	1.35641	1.30222	1.3526	1.2932	1.35676	1.37022	1.2663	1.20513		150	1.3762	1.39785	1.41869	1.29272	1.42226	1.329	1.28571	1.33838	1.34314
160	1.35	1.37395	1.28842	1.20105	1.33454	1.27514	1.55357	1.35641	1.29778	1.32659	1.25825	1.2973	1.35815	1.24457	1.25		160	1.31286	1.38172	1.45234	1.30163	1.42226	1.33333	1.23868	1.30808	1.38725
170	1.33043	1.34874	1.29474	1.26399	1.30199	1.23529	1.60714	1.29013	1.27556	1.30491	1.2233	1.32973	1.32797	1.25543	1.19872		170	1.38772	1.36559	1.39626	1.27935	1.3811	1.29004	1.24913	1.29798	1.33824
180	1.31087	1.31092	1.28842	1.23252	1.24774	1.25237	1.62245	1.2813	1.22222	1.31792	1.24078	1.3027	1.3159	1.26087	1.19231		180	1.32438	1.40323	1.40187	1.29718	1.39482	1.34199	1.21254	1.26263	1.28922
190	1.29783	1.32983	1.30105	1.22727	1.25859	1.24099	1.55357	1.2106	1.23556	1.24855	1.18835	1.24865	1.28571	1.22826	1.12179		190	1.28407	1.34409	1.43551	1.21694	1.37652	1.32035	1.17073	1.22727	1.30392
200	1.2587	1.29832	1.27579	1.22727	1.22604	1.25806	1.7449	1.23711	1.24444	1.23988	1.2233	1.29189	1.30986	1.22826	1.10897		200	1.27831	1.3172	1.40748	1.20802	1.36738	1.33333	1.18118	1.22727	1.27451
210	1.2913	1.31092	1.36421	1.15385	1.19349	1.25237	1.73724	1.17526	1.16444	1.26156	1.1534	1.27568	1.24346	1.2337	1.0641		210	1.26679	1.36559	1.4243	1.14562	1.28506	1.25108	1.21777	1.24242	1.27941
220	1.22609	1.36765	1.33895	1.23776	1.23689	1.26376	1.72194	1.18851	1.15556	1.19653	1.11262	1.25946	1.23742	1.19022	1.07692		220	1.24376	1.31183	1.35701	1.15899	1.28963	1.27273	1.20209	1.18182	1.25
230	1.21304	1.2416	1.32	1.13811	1.21519	1.30361	1.69133	1.20619	1.13778	1.18353	1.1534	1.24324	1.26761	1.20652	1.05128		230	1.24376	1.26344	1.34019	1.12779	1.33994	1.28139	1.21777	1.18182	1.2549
240	1.23913	1.27941	1.30737	1.09615	1.22604	1.27514	1.67602	1.13549	1.12	1.14884	1.11262	1.21081	1.26761	1.15761	1.04487		240	1.19194	1.27957	1.39626	1.13224	1.29421	1.29004	1.19686	1.16667	1.17157
250	1.27174	1.29832	1.27579	1.10664	1.17179	1.26376	1.63776	1.14875	1.11111	1.18786	1.10097	1.17838	1.28571	1.15217	1.03846		250	1.16891	1.25269	1.33458	1.06984	1.25762	1.21212	1.23868	1.11616	1.21569
260	1.18696	1.2605	1.32	1.08042	1.13924	1.22391	1.67602	1.12666	1.08444	1.15751	1.09515	1.19459	1.2495	1.17935	1.01923		260	1.12284	1.25269	1.2785	1.07875	1.28049	1.24242	1.21777	1.13131	1.19608
270	1.18696	1.31723	1.28842	1.06993	1.15009	1.17268	1.79847	1.1134	1.09778	1.1185	1.11845	1.12973	1.19517	1.13043	0.99359		270	1.13436	1.24731	1.36822	1.07429	1.21646	1.20779	1.2439	1.16667	1.16667
280	1.1413	1.23529	1.24421	1.07517	1.15009	1.20683	1.72959	1.08247	1.04889	1.1185	1.11262	1.14595	1.20121	1.05435	1.00641		280	1.14012	1.19892	1.40748	1.10104	1.22104	1.15584	1.27526	1.12121	1.19608
290	1.16739	1.22269	1.22526	1.04895	1.15009	1.19545	1.6301	1.09131	1.04444	1.10549	1.1068	1.11351	1.19517	1.11413	0.980769		290	1.13436	1.2043	1.32897	1.04755	1.15244	1.20779	1.25436	1.11616	1.16176
300	1.16087	1.2416	1.22526	1.03322	1.13382	1.17268	1.79847	1.05596	1.02222	1.08382	1.07184	1.12432	1.19517	1.05978	0.974359		300	1.13436	1.23118	1.36822	1.02972	1.16616	1.14719	1.24913	1.09596	1.20588
310	1.16087	1.15336	1.22526	1.01748	1.10127	1.12713	1.81378	1.08247	1.02667	1.00145	1.09515	1.09189	1.20724	1.02717	0.948718		310	1.14587	1.19355	1.28411	1.05201	1.20274	1.09524	1.28571	1.10101	1.14706
320	1.12174	1.27941	1.21895	1.01224	1.09584	1.11006	1.77551	1.04713	0.995556	1.01445	1.07767	1.10811	1.17706	1.03804	0.955128		320	1.10557	1.19355	1.25047	1.02526	1.17073	1.13853	1.28049	1.08586	1.15686
330	1.1413	1.20378	1.23789	1.03322	1.07414	1.13852	1.37755	1.0648	1.03556	1.03179	1.1068	1.09189	1.16499	1.06522	0.967949		330	1.07102	1.15591	1.32336	1.01189	1.19817	1.12554	1.38502	1.06061	1.14706
340	6.28043	5.68487	4.83158	6.3986	6.3472	4.69639	6.69643	7.34315	6.86667	6.26445	7.56699	6.03784	6.11469	4.84783	7.11538		340	6.85797	6.52151	6.56636	7.39079	6.60823	5.77922	7.34321	6.26768	7.47059
350	6.86087	6.22059	5.38105	7.06469	7.00362	5.87476	7.10204	7.89985	7.53778	6.94942	7.9165	7.09189	6.74849	5.65217	7.6859		350	7.61228	7.17204	7.02617	7.80089	7.47256	6.16017	7.57317	7.43939	8.03431
360	6.61957	6.08824	5.25474	6.76573	6.68897	5.80645	6.83418	7.61267	7.26222	6.81936	7.72427	6.80541	6.57344	5.67935	7.45513		360	7.41075	7.01075	6.81308	7.58247	7.2439	6.33333	7.33275	7.18182	7.70588
370	6.43043	5.98739	5.24211	6.73951	6.56962	5.86907	6.68878	7.53314	7.20889	6.66763	7.54369	6.60541	6.42254	5.61413	7.26923		370	7.33589	6.8172	6.77944	7.54681	6.94207	6.04762	7.30139	7.0202	7.60784
380	6.39783	5.88025	5.05895	6.66608	6.45027	5.7666	6.6352	7.48012	7.19556	6.59827	7.44466	6.63243	6.32596	5.47283	7.16026		380	7.15163	6.80108	6.63364	7.48886	6.9375	5.99567	7.34321	7.08081	7.67647
390	6.46957	5.86134	4.98947	6.56643	6.5208	5.69829	6.71173	7.38292	7.14222	6.51156	7.46796	6.58378	6.38632	5.41848	7.14744		390	7.16891	6.67204	6.66168	7.37741	6.90091	5.93939	7.20732	6.93434	7.64706
400	6.33261	5.79202	5.02737	6.56643	6.4123	5.68121	6.48214	7.40943	7.09778	6.53324	7.43301	6.41622	6.22334	5.36413	7.05128		400	7.13436	6.67742	6.70093	7.42645	6.76372	5.97835	7.21777	6.89899	7.56863
410	6.3587	5.77311	5.07158	6.54545	6.434	5.69829	6.42857	7.44477	7.02667	6.61561	7.54951	6.43784	6.27163	5.34783	6.91026		410	7.11708	6.65054	6.55514	7.40862	7.01982	6.09524	7.28049	6.94949	7.53922
420	6.3	5.77311	5.09684	6.6451	6.46655	5.70398	6.58929	7.58616	7.04	6.47688	7.59029	6.37838	6.40443	5.34783	6.99359		420	7.20345	6.67742	6.63925	7.48886	6.99695	6.0303	7.25958	7.0404	7.62255
430	6.3913	5.86765	4.97684	6.56643	6.4123	5.78937	6.54337	7.4757	7.10667	6.57659	7.50291	6.51351	6.21127	5.43478	7.08974		430	7.05374	6.63441	6.63364	7.24368	7.01067	5.96104	7.32753	6.95455	7.57353
440	6.33913	5.82983	5.04	6.66608	6.434	5.72106	6.5051	7.3785	7.06667	6.5896	7.64272	6.5027	6.36217	5.45109	7.1859		440	7.09981	6.72043	6.66168	7.42645	7.01524	6.04329	7.21254	6.90404	7.57843
450	6.25435	5.84874	5.03368	6.51399	6.5425	5.66983	7.04082	7.51546	7.09333	6.62428	7.52621	6.46486	6.31992	5.34239	7.19872		450	7.11132	6.6828	6.60561	7.45319	6.96494	6.02165	7.29617	6.89899	7.72059
	Lipo ctrl n=3			Lipo DSS n=4				LIpo DSS + wt fat n=4				Lipo DSS + obob fat n=4					WT ctrl n=3			WT DSS n=3			WT DSS + wt fat n=3
	0.285978	0.25084	0.207158	0.301573	0.296474	0.236812	0.286224	0.341753	0.325111	0.295882	0.340485	0.3	0.279175	0.229348	0.335897		0.327063	0.300806	0.28514	0.33945	0.31372	0.251732	0.309408	0.318939	0.344363
suppl figure 8C SOCE in cd8 t cells
Time (s)	Lipo ctrl n=3			Lipo DSS n=4				LIpo DSS + wt fat n=4				Lipo DSS + obob fat n=4					Time (s)	WT ctrl n=3			WT DSS n=3			WT DSS + wt fat n=3
10	1.01222	1.03981	1.00239	1.01923	1.00432	1.02227	0.988439	0.992352	0.998141	1.0127	1.00482	1.01528	1.00922	1.01751	1.02439		10	1.00897	1.01101	1.00449	1.01976	1.01613	1.04223	0.997996	1.00209	1.01988
20	0.99022	0.983607	0.995227	0.99359	0.99784	0.982183	1.01445	1.00382	1.01487	0.985481	1.00482	0.995633	1.0023	0.984683	0.995122		20	1.00224	0.997797	0.997753	0.990119	0.985887	0.996161	1.00401	1.00209	0.984095
30	0.997555	0.976581	1.00239	0.987179	0.99784	0.995546	0.99711	1.00382	0.986989	1.00181	0.990361	0.989083	0.988479	0.997812	0.980488		30	0.988789	0.991189	0.997753	0.990119	0.997984	0.961612	0.997996	0.995825	0.996024
40	1.01222	0.990632	0.988067	1	0.984881	0.988864	1.02312	1.03824	0.998141	0.985481	1.06265	0.995633	0.988479	0.984683	1.03902		40	1.00897	0.997797	0.98427	1.00791	0.979839	0.955854	1.02204	1.05219	0.99006
50	1.0489	1.00468	0.952267	1.05128	1.01728	0.982183	1.07514	1.07839	1.03717	0.974592	1.11325	1.00873	1.0023	0.991247	1.04634		50	1.08296	1.01762	1.01798	1.06126	1.01613	0.961612	1.06413	1.12109	0.996024
60	1.09291	1.03279	0.973747	1.08333	1.03024	0.995546	1.10116	1.12428	1.0539	0.990926	1.13494	1.03493	1.03687	0.991247	1.05366		60	1.10987	1.02423	1.05843	1.09684	1.02218	0.990403	1.08216	1.12735	1.01988
70	1.09291	1.07494	0.988067	1.11538	1.04968	1.00223	1.10983	1.16444	1.08736	1.03993	1.12048	1.06114	1.06452	1.01094	1.07561		70	1.13677	1.05066	1.07191	1.09684	1.05847	1.00768	1.13026	1.11482	1.05567
80	1.12958	1.06792	0.995227	1.14103	1.06263	1.02895	1.10116	1.14723	1.12639	1.06715	1.12048	1.07424	1.07834	1.0372	1.07561		80	1.15022	1.10352	1.08539	1.13241	1.08266	1.03647	1.15431	1.11482	1.06759
90	1.12958	1.08197	1.00239	1.12179	1.08207	1.049	1.10983	1.17017	1.14312	1.09982	1.11325	1.10699	1.09217	1.04376	1.09756		90	1.13677	1.09692	1.11236	1.1087	1.10081	1.04798	1.1483	1.07724	1.09145
100	1.11491	1.09602	1.02387	1.12179	1.08207	1.06236	1.1185	1.15296	1.15985	1.11615	1.07711	1.10699	1.1129	1.04376	1.07561		100	1.15695	1.12335	1.12584	1.12055	1.11895	1.0595	1.13627	1.07724	1.10338
110	1.11491	1.08197	1.04535	1.10256	1.07559	1.06904	1.13584	1.14149	1.12082	1.11615	1.07711	1.11354	1.09908	1.05689	1.06098		110	1.15695	1.11674	1.1191	1.10277	1.10081	1.0595	1.13026	1.07098	1.10338
120	1.10758	1.08197	1.03819	1.10256	1.07559	1.06904	1.15318	1.12428	1.15428	1.1216	1.07711	1.10699	1.10599	1.06346	1.05366		120	1.12332	1.11674	1.09888	1.09091	1.09476	1.07102	1.13026	1.05846	1.09742
130	1.11491	1.08899	1.04535	1.08974	1.06911	1.06236	1.15318	1.11281	1.10967	1.10526	1.05542	1.10044	1.10599	1.06346	1.04634		130	1.10314	1.12335	1.09213	1.06719	1.13105	1.05374	1.11824	1.05846	1.10934
140	1.10024	1.08197	1.03819	1.08333	1.0432	1.07572	1.15318	1.12428	1.11524	1.09982	1.04819	1.12664	1.09908	1.05033	1.03171		140	1.10314	1.12335	1.09213	1.07312	1.125	1.06526	1.13026	1.0334	1.10934
150	1.07824	1.08899	1.04535	1.07051	1.06263	1.05568	1.14451	1.11281	1.11524	1.08348	1.04819	1.11354	1.07834	1.07659	1.02439		150	1.10314	1.10352	1.09213	1.04941	1.10081	1.03647	1.1002	1.02088	1.10934
160	1.07824	1.05386	1.05967	1.07051	1.05616	1.06236	1.15318	1.07266	1.09294	1.09982	1.03373	1.10044	1.07834	1.07659	1.00244		160	1.09641	1.09692	1.08539	1.04941	1.08871	1.04223	1.07615	1.00835	1.09145
170	1.06357	1.05386	1.05967	1.05128	1.05616	1.049	1.15318	1.07839	1.09851	1.06171	1.02651	1.08734	1.08525	1.05033	1.01707		170	1.08296	1.0837	1.07191	1.02569	1.08871	1.02495	1.07615	1.00209	1.08549
180	1.07824	1.02576	1.05967	1.05128	1.0432	1.04232	1.15318	1.05545	1.07063	1.08348	1.04096	1.08079	1.06452	1.04376	1.00976		180	1.06278	1.0837	1.07191	1.01383	1.08871	1.02495	1.08216	0.989562	1.06163
190	1.05623	1.03279	1.03819	1.03846	1.0432	1.03563	1.15318	1.05545	1.09294	1.06715	1.00482	1.07424	1.05069	1.01751	0.995122		190	1.05605	1.07709	1.05169	1.00198	1.06452	1.03071	1.07014	1.00835	1.05567
200	1.05623	1.03981	1.04535	1.00641	1.00432	1.03563	1.14451	1.0325	1.05948	1.06715	1.01205	1.08734	1.0576	1.02407	0.987805		200	1.06951	1.06388	1.04494	0.996047	1.05847	1.00768	1.05812	0.989562	1.05567
210	1.04156	1.02576	1.00955	0.99359	1.01728	1.02227	1.1185	1.0325	1.03717	1.04537	1.00482	1.07424	1.03687	1.01751	0.95122		210	1.0426	1.05066	1.0382	0.990119	1.03427	0.996161	1.06413	0.983299	1.06163
220	1.03423	1.03279	1.03103	1	1.02376	1.01559	1.13584	1.03824	1.03717	1.02359	0.99759	1.03493	1.06452	0.997812	0.943902		220	1.03587	1.04405	1.03146	0.966403	1.04032	1.00768	1.05812	0.983299	1.0497
230	1.04156	1.00468	1.02387	1	1.0108	1.00891	1.12717	1.0153	1.03717	1.00181	1.00482	1.03493	1.04378	1.01751	0.95122		230	1.03587	1.04405	1.02472	0.972332	1.05847	0.984645	1.02806	0.995825	1.02584
240	1.01956	1.00468	1.01671	0.967949	0.99784	1.00223	1.1185	1.00956	0.992565	1.01815	1.00482	1.03493	1.05069	0.997812	0.936585		240	1.0157	1.02423	1.01798	0.954545	1.02218	0.978887	1.04609	0.964509	1.05567
250	1.01222	0.990632	1.00239	0.967949	0.984881	1.00223	1.14451	1.02103	1.02045	0.99637	0.983133	1.00873	1.05069	0.997812	0.936585		250	1.0157	1.01101	1.02472	0.978261	1.00403	0.950096	1.0521	0.989562	1.01392
260	0.997555	0.983607	1.00955	0.967949	0.978402	0.988864	1.1185	1.00956	0.992565	0.990926	0.968675	1.01528	1.00922	0.991247	0.943902		260	1.0157	1.01762	1.01124	0.948617	0.997984	0.955854	1.02806	0.958246	1.01392
270	0.997555	0.983607	1.00955	0.980769	0.958963	1.00223	1.09249	0.998088	0.97026	0.985481	0.983133	1.00873	1.02995	0.984683	0.929268		270	0.988789	1.01101	1.00449	0.93083	1.00403	0.944338	1.01603	0.964509	1.00795
280	0.982885	0.990632	0.995227	0.961538	0.971922	0.988864	1.10116	0.986616	0.964684	0.974592	0.968675	1.01528	1.02304	0.964989	0.914634		280	1.00224	0.997797	1.01124	0.954545	0.991935	0.932821	0.997996	0.964509	0.996024
290	0.997555	0.969555	0.980907	0.961538	0.965443	0.96882	1.08382	0.986616	0.986989	0.958258	0.975904	0.995633	1.0023	0.95186	0.921951		290	0.988789	0.997797	1.01798	0.948617	0.97379	0.932821	1.01603	0.995825	0.99006
300	0.99022	0.962529	0.988067	0.955128	0.965443	0.96882	1.07514	0.975143	0.953532	0.963702	0.990361	0.969432	0.988479	0.95186	0.914634		300	0.982063	1.00441	0.991011	0.936759	0.967742	0.932821	1.01603	0.977035	0.984095
310	0.982885	0.976581	0.966587	0.935897	0.958963	0.948775	1.06647	0.992352	0.947955	0.947368	0.961446	0.969432	0.995392	0.958425	0.929268		310	0.988789	0.991189	1.00449	0.924901	0.961694	0.927063	0.997996	0.977035	0.978131
320	0.96088	0.969555	0.966587	0.935897	0.958963	0.948775	1.07514	0.969407	0.959108	0.931034	0.968675	0.982533	1.0023	0.938731	0.907317		320	0.982063	1.01101	0.997753	0.93083	0.955645	0.898273	1.00401	0.983299	0.978131
330	0.97555	0.962529	0.952267	0.923077	0.952484	0.962138	1.0578	0.969407	0.964684	0.931034	0.975904	0.962882	0.995392	0.938731	0.9		330	0.982063	0.991189	0.977528	0.907115	0.955645	0.904031	1.01002	0.970772	0.966203
340	3.11002	2.77518	2.27685	3.36538	3.20734	2.22494	3.61561	3.98088	3.51301	3.14156	4.15663	3.12445	2.89631	2.40263	3.51951		340	3.49103	3.3304	3.40449	4.05534	3.49597	2.85029	3.72745	3.63257	3.02386
350	3.45477	3.07026	2.67064	3.72436	3.55724	2.87973	3.75434	4.35373	3.98141	3.53358	4.49639	3.56332	3.26959	2.87527	3.91463		350	4.0157	3.84581	3.80225	4.5	4.05242	3.22457	4.20842	3.92693	3.53678
360	3.33741	3.18267	2.75656	3.78205	3.62203	2.93318	3.58092	4.1587	3.97584	3.6098	4.26506	3.60262	3.29724	2.94092	3.73171		360	4.06278	3.79956	3.73483	4.36364	4.1129	3.36852	4.08216	3.85177	3.62028
370	3.33007	3.07728	2.7136	3.62179	3.53132	3.06013	3.54624	4.18738	3.89777	3.6098	4.18554	3.54367	3.24885	2.96061	3.59268		370	3.88117	3.67401	3.67416	4.26285	3.98589	3.46641	4.02204	3.77035	3.65606
380	3.33007	3.04918	2.7494	3.55769	3.55724	3	3.46821	4.19312	3.88104	3.62069	3.94699	3.49782	3.31797	3.01313	3.66585		380	3.80045	3.7467	3.6	4.22134	3.9375	3.38004	4.00401	3.65136	3.61431
390	3.23472	3.03513	2.75656	3.52564	3.45356	2.98664	3.54624	4.06119	3.8197	3.53902	3.98313	3.37336	3.24885	2.97374	3.65854		390	3.71973	3.66079	3.62022	4.13241	3.88306	3.44338	3.89579	3.53862	3.54274
400	3.19071	2.96487	2.67064	3.57051	3.45356	2.94655	3.48555	4.12428	3.80855	3.53358	4.02651	3.42576	3.15207	2.92123	3.53415		400	3.713	3.59471	3.57303	4.04941	3.71976	3.38004	3.96192	3.56367	3.4831
410	3.1687	2.94379	2.66348	3.44872	3.34341	2.94655	3.34682	4.0325	3.76952	3.46824	4.16386	3.34716	3.10369	2.88184	3.49024		410	3.6861	3.58811	3.62697	4.04941	3.87702	3.28215	3.82966	3.60125	3.46521
420	3.1467	2.95785	2.62768	3.50641	3.33045	2.97996	3.56358	4.0956	3.77509	3.53902	3.96867	3.35371	3.17972	2.83589	3.5122		420	3.66592	3.52203	3.55281	4.12648	3.79234	3.29942	3.77555	3.50731	3.4831
430	3.19071	2.95785	2.642	3.46154	3.17495	2.99332	3.37283	3.99235	3.69145	3.49546	4.04819	3.32096	3.18664	2.83589	3.48293		430	3.61883	3.58811	3.49213	4.04348	3.78024	3.25336	3.84168	3.4071	3.38171
440	3.19804	2.94379	2.65632	3.49359	3.31749	2.91982	3.43353	3.98662	3.81413	3.50635	3.99036	3.35371	3.08986	2.76368	3.43171		440	3.63901	3.54185	3.53258	4.01383	3.82863	3.29942	3.81764	3.48852	3.45924
450	3.12469	2.89461	2.67064	3.39744	3.27214	2.9265	3.47688	3.94646	3.78625	3.41379	4.13494	3.27511	3.04147	2.84902	3.40976		450	3.60538	3.44934	3.51236	4.04941	3.70766	3.28215	3.72144	3.54489	3.42942
	Lipo ctrl n=3			Lipo DSS n=4				LIpo DSS + wt fat n=4				Lipo DSS + obob fat n=4						WT ctrl n=3			WT DSS n=3			WT DSS + wt fat n=3
	0.123961	0.105386	0.0859189	0.140064	0.130238	0.0958797	0.134827	0.169216	0.150836	0.130127	0.176024	0.130022	0.11371	0.0968271	0.150732			0.151682	0.142731	0.141236	0.179644	0.154839	0.116027	0.15992	0.147808	0.128529

[truncated: 1 more sheets: suppl figure 9 ]
